# Supplementary material for: Sanglifehrin A mitigates multiorgan fibrosis by targeting the collagen chaperone cyclophilin B
Source: JCI Insight. 2024 Jun 20;9(15):e171162. doi: 10.1172/jci.insight.171162 (PMC11383833; doi:10.1172/jci.insight.171162)
Supplement: Supplemental tables 1-3 [file jciinsight-9-171162-s124.xlsx]

## Sheet: Table S1
Table S1: Photo-affinity labeling proteomics with pSfA probes
																	Jurkat, pSfA1 vs. minimalist	Jurkat, pSfA1 vs. SfA competition *only two replicates for competition	K562, pSfA1 vs. minimalist	K562, pSfA1 vs. SfA competition	Jurkat, pSfA2 vs. minimalist	Jurkat, pSfA2 vs. SfA competition	K562, pSfA2 vs. minimalist	K562, pSfA2 vs. SfA competition	Jurkat, pSfA1 vs. minimalist	Jurkat, pSfA1 vs. SfA competition	K562, pSfA1 vs. minimalist	K562, pSfA1 vs. SfA competition	Jurkat, pSfA2 vs. minimalist	Jurkat, pSfA2 vs. SfA competition	K562, pSfA2 vs. minimalist	K562, pSfA2 vs. SfA competition	Jurkat, pSfA1 experiment - minimalist	Jurkat, pSfA1 experiment - competition (2 replicates)	Jurkat, pSfA1 experiment - pSfA	K562, pSfA1 experiment - pSfA	K562, pSfA1 experiment - minimalist	K562, pSfA1 experiment - competition	K562, pSfA2 experiment - minimalist	K562, pSfA2 experiment - competition	K562, pSfA2 experiment - pSfA	Jurkat, pSfA2 experiment - minimalist	Jurkat, pSfA2 experiment - competition	Jurkat, pSfA2 experiment - pSfA	Jurkat, pSfA1 experiment - minimalist	Jurkat, pSfA1 experiment - competition (2 replicates)	Jurkat, pSfA1 experiment - pSfA	K562, pSfA1 experiment - pSfA	K562, pSfA1 experiment - minimalist
Protein FDR Confidence: Combined	Master	Accession	Description	Exp. q-value: Combined	Contaminant	Sum PEP Score	Coverage [%]	# Peptides	# PSMs	# Unique Peptides	# AAs	MW [kDa]	calc. pI	Score Sequest HT: Sequest HT	# Peptides (by Search Engine): Sequest HT	# Razor Peptides	Abundance Ratio: (F19, photo-SfA) / (F19, minimalist)	Abundance Ratio: (F19, photo-SfA) / (F19, competition)	Abundance Ratio: (F20, photo-SfA) / (F20, minimalist)	Abundance Ratio: (F20, photo-SfA) / (F20, competition)	Abundance Ratio: (F24, photo-SfA) / (F24, minimalist)	Abundance Ratio: (F24, photo-SfA) / (F24, competition)	Abundance Ratio: (F25, photo-SfA) / (F25, minimalist)	Abundance Ratio: (F25, photo-SfA) / (F25, competition)	Abundance Ratio Adj. P-Value: (F19, photo-SfA) / (F19, minimalist)	Abundance Ratio Adj. P-Value: (F19, photo-SfA) / (F19, competition)	Abundance Ratio Adj. P-Value: (F20, photo-SfA) / (F20, minimalist)	Abundance Ratio Adj. P-Value: (F20, photo-SfA) / (F20, competition)	Abundance Ratio Adj. P-Value: (F24, photo-SfA) / (F24, minimalist)	Abundance Ratio Adj. P-Value: (F24, photo-SfA) / (F24, competition)	Abundance Ratio Adj. P-Value: (F25, photo-SfA) / (F25, minimalist)	Abundance Ratio Adj. P-Value: (F25, photo-SfA) / (F25, competition)	Abundances (Grouped): F19, minimalist	Abundances (Grouped): F19, competition	Abundances (Grouped): F19, photo-SfA	Abundances (Grouped): F20, photo-SfA	Abundances (Grouped): F20, minimalist	Abundances (Grouped): F20, competition	Abundances (Grouped): F24, minimalist	Abundances (Grouped): F24, competition	Abundances (Grouped): F24, photo-SfA	Abundances (Grouped): F25, minimalist	Abundances (Grouped): F25, competition	Abundances (Grouped): F25, photo-SfA	Abundances (Grouped) CV [%]: F19, minimalist	Abundances (Grouped) CV [%]: F19, competition	Abundances (Grouped) CV [%]: F19, photo-SfA	Abundances (Grouped) CV [%]: F20, photo-SfA	Abundances (Grouped) CV [%]: F20, minimalist
High	Master Protein	Q13085	Acetyl-CoA carboxylase 1 OS=Homo sapiens GN=ACACA PE=1 SV=2	0	FALSE	401.021	37	87	391	78	2346	265.4	6.37	1275.07	87	9	0.911	0.969	0.908	1.095	1.036	1.036	0.929	0.986	0.543903	0.882677	0.348598	0.647327	0.99701	0.978704	0.680418	0.543334	734665	690189	668913	1.33772e+06	1.47245e+06	1.22192e+06	578249	578239	598920	657305	619365	610444	7.34	10.02	22.44	3.32	8.04
High	Master Protein	P35579	Myosin-9 OS=Homo sapiens GN=MYH9 PE=1 SV=4	0	FALSE	379.542	37	83	314	73	1960	226.4	5.6	1054.74	83	10	0.985	1.098	0.948	1.006	1.15	1.223	0.977	1.088	0.929801	0.733052	0.646716	0.981452	0.702095	0.417432	0.922886	0.800466	2.03357e+06	1.82411e+06	2.00372e+06	195816	206486	194616	1.37466e+06	1.29251e+06	1.58021e+06	40715.7	36567.4	39770.8	7.41	0.19	12.75	2.81	3.62
High	Master Protein	P08238	Heat shock protein HSP 90-beta OS=Homo sapiens GN=HSP90AB1 PE=1 SV=4	0	FALSE	331.561	57	50	552	26	724	83.2	5.03	1924.28	50	25	1.024	0.967	1.061	1.068	1.064	1.006	1.064	1.117	0.973947	0.874103	0.913244	0.826824	0.979288	0.926309	0.86292	0.551283	1.47261e+06	1.55901e+06	1.50765e+06	2.48234e+06	2.34061e+06	2.32463e+06	2.88519e+06	3.05275e+06	3.07127e+06	3.3629e+06	3.20328e+06	3.57672e+06	3.53	2.34	10.03	4.26	5.39
High	Master Protein	Q96RQ3	Methylcrotonoyl-CoA carboxylase subunit alpha, mitochondrial OS=Homo sapiens GN=MCCC1 PE=1 SV=3	0	FALSE	326.74	58	37	323	37	725	80.4	7.78	1273.31	37	0	0.943	1.033	0.869	1.124	1.057	1.055	0.945	0.974	0.7719	0.963731	0.133709	0.433546	0.979288	0.993735	0.778895	0.418321	237151	216627	223745	933346	1.07382e+06	830203	584379	585377	617856	627022	608168	592363	10.46	9.31	20.45	6.2	5.26
High	Master Protein	P21333	Filamin-A OS=Homo sapiens GN=FLNA PE=1 SV=4	0	FALSE	316.65	37	74	316	67	2647	280.6	6.06	1069.96	74	7	1.042	1.056	0.973	1.054	1.166	1.172	1.063	1.111	0.917082	0.889127	0.801767	0.878047	0.589798	0.734319	0.86292	0.607746	1.7081e+06	1.68494e+06	1.77967e+06	545259	560640	517123	559379	556411	652347	210680	201670	223984	5.34	5.86	5.91	3.95	0.8
High	Master Protein	P11142	Heat shock cognate 71 kDa protein OS=Homo sapiens GN=HSPA8 PE=1 SV=1	0	FALSE	298.524	65	48	399	38	646	70.9	5.52	1294.31	48	10	0.993	0.924	1.078	1.015	1.076	1.09	1.031	1.039	0.957907	0.691539	0.842524	0.993341	0.952596	0.978704	0.954651	0.961708	1.1118e+06	1.19478e+06	1.10452e+06	1.79291e+06	1.66307e+06	1.76568e+06	1.45325e+06	1.43435e+06	1.56305e+06	1.46089e+06	1.44997e+06	1.50691e+06	4.39	5.83	6.67	1.22	3.73
High	Master Protein	P78527	DNA-dependent protein kinase catalytic subunit OS=Homo sapiens GN=PRKDC PE=1 SV=3	0	FALSE	287.526	21	78	234	78	4128	468.8	7.12	767.05	78	0	1.065	1.093	1.021	1.038	1.021	1.07	0.975	1.037	0.849105	0.751709	0.980881	0.927797	0.99701	0.985252	0.920369	0.957161	219901	214229	234167	765790	750228	737892	183995	175543	187785	377233	354573	367821	1.61	3.59	7.23	4.51	2.53
High	Master Protein	P11498	Pyruvate carboxylase, mitochondrial OS=Homo sapiens GN=PC PE=1 SV=2	0	FALSE	284.56	49	52	377	52	1178	129.6	6.84	1218.6	52	0	1.024	1.106	0.985	1.106	1.076	1.059	0.947	0.953	0.970816	0.712838	0.86648	0.56272	0.94909	1	0.784872	0.205594	1.05367e+06	975613	1.07938e+06	1.23306e+06	1.25208e+06	1.115e+06	1.29341e+06	1.31472e+06	1.39203e+06	1.52638e+06	1.51644e+06	1.44546e+06	7.11	10.47	15.88	7.04	3.39
High	Master Protein	P07900	Heat shock protein HSP 90-alpha OS=Homo sapiens GN=HSP90AA1 PE=1 SV=5	0	FALSE	279.175	55	45	460	24	732	84.6	5.02	1534.62	45	2	0.986	0.989	1.052	1.06	1.055	0.915	0.995	1.074	0.931295	0.954727	0.938434	0.86258	0.979288	0.404649	0.954651	0.904045	618997	616926	610171	476609	453103	449430	478766	552063	505120	700014	648527	696521	6.37	3.92	12.96	4.05	0.2
High	Master Protein	Q9Y490	Talin-1 OS=Homo sapiens GN=TLN1 PE=1 SV=3	0	FALSE	270.49	31	65	225	65	2541	269.6	6.07	741.71	65	0	1.118	1.006	1.018	0.974	1.007	1.071	0.909	1.023	0.586309	0.990612	0.970133	0.878047	0.979288	0.985252	0.533754	0.900227	436785	485294	488427	557265	547450	572158	453092	426212	456266	265869	236285	241790	6.42	3.34	10.18	0.6	2.23
High	Master Protein	P49327	Fatty acid synthase OS=Homo sapiens GN=FASN PE=1 SV=3	0	FALSE	265.463	29	63	225	63	2511	273.3	6.44	740.42	63	0	0.998	0.992	1.022	1.017	0.889	0.964	0.996	1.072	0.965193	0.958975	0.983367	0.99067	0.424681	0.767761	0.957657	0.907202	99985.3	100576	99759.9	946977	926324	931544	7206.19	6640.86	6403.71	797293	740397	794057	9.82	8.47	12.07	2.95	2.58
High	Master Protein	P05165	Propionyl-CoA carboxylase alpha chain, mitochondrial OS=Homo sapiens GN=PCCA PE=1 SV=4	0	FALSE	240.044	57	45	311	45	728	80	7.52	1026.16	45	0	1.005	1.113	0.882	0.929	0.96	0.995	0.967	0.963	0.983603	0.679289	0.203982	0.573005	0.919528	0.911607	0.882365	0.307772	656636	592658	659783	806484	914273	868124	1.13007e+06	1.08957e+06	1.08442e+06	2.01701e+06	2.02562e+06	1.95134e+06	1.57	15.03	19.57	1.78	4.38
High	Master Protein	P06733	Alpha-enolase OS=Homo sapiens GN=ENO1 PE=1 SV=2	0	FALSE	239.402	71	38	347	36	434	47.1	7.39	1213.65	38	2	1.069	0.936	1.058	0.981	0.99	1.018	0.998	0.977	0.833951	0.739356	0.92082	0.916571	0.973171	0.975166	0.969382	0.442932	2.26126e+06	2.58441e+06	2.41799e+06	1.15765e+06	1.09433e+06	1.17989e+06	1.39617e+06	1.35741e+06	1.3817e+06	1.70742e+06	1.74409e+06	1.70343e+06	5.64	11.45	8.98	4.23	6.77
High	Master Protein	P26038	Moesin OS=Homo sapiens GN=MSN PE=1 SV=3	0	FALSE	225.365	57	51	278	40	577	67.8	6.4	865.85	51	12	0.978	1.029	0.947	0.928	1.03	1.048	1.02	1.059	0.905491	0.969678	0.642139	0.566796	0.998628	0.985252	0.988389	0.963162	2.01418e+06	1.91409e+06	1.9702e+06	1.11226e+06	1.17461e+06	1.19803e+06	1.47959e+06	1.45425e+06	1.52403e+06	557150	536508	568276	2.81	3.32	10.8	2.31	3.44
High	Master Protein	Q14315	Filamin-C OS=Homo sapiens GN=FLNC PE=1 SV=3	0	FALSE	224.607	27	54	144	47	2725	290.8	5.97	467.31	54	1	1.591	1.151	0.98	1.046			1.037	1.052	0.291903	0.884972	0.842607	0.916032			0.95326	0.996277	2624.07	3627.43	4175.65	345518	352430	330267				166378	163999	172536	46.6	29.43	32.97	2.94	4.86
High	Master Protein	P68371	Tubulin beta-4B chain OS=Homo sapiens GN=TUBB4B PE=1 SV=1	0	FALSE	224.153	62	27	309	2	445	49.8	4.89	985.3	27	39	0.967	0.95	0.999	0.99	1.095	1.096	0.999	1.071	0.857866	0.800875	0.92082	0.929889	0.919528	0.977781	0.975528	0.915993	296612	302062	286833	868778	869803	877825	1.13489e+06	1.13373e+06	1.2425e+06	1.32114e+06	1.23255e+06	1.31991e+06	10.66	4.02	11.26	2.05	6.21
High	Master Protein	P18206	Vinculin OS=Homo sapiens GN=VCL PE=1 SV=4	0	FALSE	222.854	52	56	170	56	1134	123.7	5.66	521.58	56	0	1.133	0.934	1.045	1.012			1.017	1.062	0.833951	0.794438	0.952229	0.996757			0.992027	0.95503	15393.5	18662.1	17435.2	917097	877653	906147				779100	746340	792316	21.26	5.81	4.47	3.23	1.75
High	Master Protein	Q00839	Heterogeneous nuclear ribonucleoprotein U OS=Homo sapiens GN=HNRNPU PE=1 SV=6	0	FALSE	219.791	40	44	215	44	825	90.5	6	693.86	44	0	0.981	1.034	0.967	1.014	1.057	1.055	1.081	1.088	0.914048	0.962732	0.769713	0.999037	0.979288	0.991671	0.80129	0.807979	830739	788785	815248	1.79935e+06	1.86013e+06	1.77476e+06	909029	910778	960804	1.07597e+06	1.06905e+06	1.16311e+06	15.32	3.2	13.36	1.04	7.12
High	Master Protein	P07437	Tubulin beta chain OS=Homo sapiens GN=TUBB PE=1 SV=2	0	FALSE	217.759	62	27	338	4	444	49.6	4.89	1079	27	2	0.948	0.888	1.016	1.087	1.144	1.046	1.12	1.114	0.839459	0.541397	0.967333	0.693445	0.741001	0.985252	0.597019	0.574094	28665.2	30592.3	27178.8	344722	339151	316989	379535	415372	434275	353830	355655	396253	21.4	13.95	17.54	12.01	8.25
High	Master Protein	P38646	Stress-70 protein, mitochondrial OS=Homo sapiens GN=HSPA9 PE=1 SV=2	0	FALSE	203.788	58	43	234	42	679	73.6	6.16	762.22	43	0	1.052	0.969	1.029	0.994	1.057	1.066	1.023	1.046	0.88466	0.881457	0.995244	0.946798	0.979288	0.987802	0.978863	0.991513	1.04737e+06	1.13794e+06	1.10214e+06	658441	639645	662742	380602	377493	402262	616700	603356	630944	5.65	4.96	3.06	1.86	5.22
High	Master Protein	P07814	Bifunctional glutamate/proline--tRNA ligase OS=Homo sapiens GN=EPRS PE=1 SV=5	0	FALSE	203.72	38	53	174	52	1512	170.5	7.33	567.73	53	1	1.007	0.996	1.013	0.981	1.025	1.036	0.989	1.047	0.986823	0.966335	0.955459	0.917391	0.998628	0.978704	0.95326	0.996277	233887	236561	235514	673757	665377	686576	228484	225895	234098	381414	360159	377085	5.68	0.42	23	1.48	1.61
High	Master Protein	P0DMV9	Heat shock 70 kDa protein 1B OS=Homo sapiens GN=HSPA1B PE=1 SV=1	0	FALSE	203.07	61	42	201	23	641	70	5.66	649.57	42	13	1.001	0.901	1.093	1.022	1.001	1.082	0.976	1.05	0.986823	0.823144	0.765402	0.97661	0.979288	0.978704	0.920865	0.998519	2346.4	2605.51	2347.79	1.27196e+06	1.16332e+06	1.24408e+06	6317.03	5848.36	6326.2	633939	589339	618953	2.31	27.95	23.5	2.75	1.65
High	Master Protein	P04075	Fructose-bisphosphate aldolase A OS=Homo sapiens GN=ALDOA PE=1 SV=2	0	FALSE	196.135	74	35	303	27	364	39.4	8.09	1170.7	35	8	1.041	0.966	1.014	1.018	1.037	1.051	1.026	1.011	0.925554	0.87221	0.958903	0.987704	0.996566	0.987802	0.975528	0.79752	2.83073e+06	3.04836e+06	2.94557e+06	2.28425e+06	2.25252e+06	2.24415e+06	1.16301e+06	1.14685e+06	1.20548e+06	2.31087e+06	2.3447e+06	2.37054e+06	5.69	4.3	11.41	0.66	2.92
High	Master Protein	P10809	60 kDa heat shock protein, mitochondrial OS=Homo sapiens GN=HSPD1 PE=1 SV=2	0	FALSE	192.029	50	35	270	35	573	61	5.87	946.41	35	0	1.07	0.994	0.99	0.998	1.042	1.024	1.023	1.007	0.833951	0.965489	0.885055	0.964792	0.979288	0.977781	0.978863	0.763194	1.66929e+06	1.79575e+06	1.78544e+06	941929	951052	943454	896750	912430	934634	907523	921955	928581	7.65	4.57	9.14	5.97	3.85
High	Master Protein	Q14204	Cytoplasmic dynein 1 heavy chain 1 OS=Homo sapiens GN=DYNC1H1 PE=1 SV=5	0	FALSE	190.857	15	60	155	60	4646	532.1	6.4	460.87	60	0	0.975	0.985	0.925	0.925	0.996	1.033	1.021	1.038	0.893908	0.943824	0.471916	0.531206	0.979288	0.978704	0.983961	0.957859	79882.8	79137.2	77915.5	471453	509614	509779	100776	97244.2	100406	206391	203020	210815	2.66	11.95	5.53	5.23	5.11
High	Master Protein	P13639	Elongation factor 2 OS=Homo sapiens GN=EEF2 PE=1 SV=4	0	FALSE	185.271	42	40	239	39	858	95.3	6.83	735.71	40	1	1.05	1.068	1.073	1.031	0.992	1.036	0.969	1.049	0.893908	0.846287	0.86648	0.95105	0.979288	0.978704	0.891127	0.998519	694366	682239	728918	1.10752e+06	1.03192e+06	1.07377e+06	951364	910998	944150	1.01652e+06	938528	984714	4.52	2.61	7.44	2.24	5.89
High	Master Protein	P14618	Pyruvate kinase PKM OS=Homo sapiens GN=PKM PE=1 SV=4	0	FALSE	180.356	58	33	217	31	531	57.9	7.84	753.44	33	2	1.021	1.048	1.069	1.011	1.049	1.112	1.01	1.019	0.979025	0.918691	0.877621	0.993341	0.979288	0.934666	0.992027	0.874076	2.51186e+06	2.44729e+06	2.56425e+06	479395	448540	474231	815628	769122	855258	452692	448491	457152	3.67	3.23	17.3	1.29	5.04
High	Master Protein	P11021	78 kDa glucose-regulated protein OS=Homo sapiens GN=HSPA5 PE=1 SV=2	0	FALSE	176.038	51	35	204	32	654	72.3	5.16	668.86	35	0	0.969	0.966	1.017	0.989	1.043	1.06	1.005	0.995	0.870098	0.872429	0.968862	0.927797	0.979288	0.996691	0.983961	0.661177	263266	264021	255161	618345	608082	625338	241997	237977	252361	576276	581814	578921	7.8	7.99	7.07	2.38	5.4
High	Master Protein	Q9NR30	Nucleolar RNA helicase 2 OS=Homo sapiens GN=DDX21 PE=1 SV=5	0	FALSE	175.733	42	40	138	39	783	87.3	9.28	428.51	40	1	1.261	0.935	1.069	1.015	1.023	1.137	1.129	1.116	0.0579073	0.738517	0.875469	0.993708	0.998628	0.880568	0.533754	0.551361	95341.9	128582	120232	488989	457307	481849	105958	95294.7	108393	383604	387814	432909	21.64	0.99	10.42	8.22	3.63
High	Master Protein	P55072	Transitional endoplasmic reticulum ATPase OS=Homo sapiens GN=VCP PE=1 SV=4	0	FALSE	172.805	47	38	198	38	806	89.3	5.26	667.04	38	0	0.991	1.035	0.981	1.049	1.011	1.053	0.965	1.003	0.950336	0.958975	0.843995	0.906575	0.979288	0.987802	0.86292	0.739534	548579	524985	543473	697880	711492	665464	248999	239030	251668	241625	232524	233264	6	0.71	2.1	1.57	7.27
High	Master Protein	P67809	Nuclease-sensitive element-binding protein 1 OS=Homo sapiens GN=YBX1 PE=1 SV=3	0	FALSE	172.238	57	20	234	14	324	35.9	9.88	930.85	20	6	0.866	1.196	0.916	1.113	0.926	0.961	1.21	1.142	0.278814	0.296363	0.402852	0.51245	0.751662	0.741499	0.142047	0.319415	453572	328420	392861	244644	267043	219730	174570	168225	161591	162797	172611	197039	9.27	0.57	81.83	14.19	9.87
High	Master Protein	P14625	Endoplasmin OS=Homo sapiens GN=HSP90B1 PE=1 SV=1	0	FALSE	169.747	44	38	193	36	803	92.4	4.84	628.85	38	0	1.071	0.96	1.051	0.985	1.064	1.033	1.112	1.1	0.825879	0.844905	0.938434	0.919751	0.979288	0.978704	0.634832	0.725637	234369	261540	251039	544967	518560	553246	210225	216587	223659	391821	396063	435796	10	1.62	9.83	4.59	0.6
High	Master Protein	P34932	Heat shock 70 kDa protein 4 OS=Homo sapiens GN=HSPA4 PE=1 SV=4	0	FALSE	165.47	53	40	173	38	840	94.3	5.19	581.68	40	2	1.048	1.036	1.032	1.02	0.961	1.012	1.016	1.069	0.900435	0.958975	0.98952	0.982373	0.919528	0.95116	0.992027	0.929243	552872	559789	579662	919260	890374	901403	360759	342726	346676	418931	398132	425683	3.61	2.64	12.12	1.71	4.44
High	Master Protein	Q13885	Tubulin beta-2A chain OS=Homo sapiens GN=TUBB2A PE=1 SV=1	0	FALSE	165.016	47	22	271	3	445	49.9	4.89	842.04	22	2			1.076	1.071							0.865995	0.878047								29635.2	27539.7	27668.3										6.04	9.86
High	Master Protein	P19338	Nucleolin OS=Homo sapiens GN=NCL PE=1 SV=3	0	FALSE	164.509	39	42	222	42	710	76.6	4.7	661.66	42	0	1.074	1.099	0.984	0.939	1.111	1.158	1.066	1.063	0.815795	0.731224	0.866137	0.66541	0.90496	0.792265	0.861086	0.948984	4.91283e+06	4.79782e+06	5.27406e+06	1.63291e+06	1.65864e+06	1.73865e+06	1.31868e+06	1.26463e+06	1.46498e+06	798433	800614	850998	29.4	9.51	17.46	2.53	2.42
High	Master Protein	P50990	T-complex protein 1 subunit theta OS=Homo sapiens GN=CCT8 PE=1 SV=4	0	FALSE	164.203	50	30	238	30	548	59.6	5.6	775.61	30	0	0.929	0.917	1.044	0.974	1.048	1.058	1.035	1.05	0.692446	0.654259	0.954729	0.878047	0.979288	0.998604	0.954651	0.998519	740241	749472	687408	1.30812e+06	1.25305e+06	1.34327e+06	513623	508560	538305	553610	545473	572810	6.48	5.57	3.78	5.06	8.5
High	Master Protein	P35580	Myosin-10 OS=Homo sapiens GN=MYH10 PE=1 SV=3	0	FALSE	163.247	24	45	112	35	1976	228.9	5.54	350.18	45	1	1.543	1.285	1.04	0.989	1.056	1.14	1.072	1.135	3.3231e-06	0.0704671	0.967333	0.928287	0.979288	0.857553	0.823586	0.357066	44125.5	53007.8	68088.9	179298	172365	181247	65879.3	61009.2	69540.8	33898.3	32014.1	36350.5	25.57	0.75	8.85	3.12	3.09
High	Master Protein	P13796	Plastin-2 OS=Homo sapiens GN=LCP1 PE=1 SV=6	0	FALSE	161.03	52	32	241	32	627	70.2	5.43	744.46	32	0	1.004	0.952	1.04	0.998	0.996	0.981	0.975	1.026	0.981042	0.815504	0.967333	0.963658	0.979288	0.831949	0.920369	0.904045	977954	1.03124e+06	982100	309243	297397	309806	1.06241e+06	1.07842e+06	1.05802e+06	95854.9	91110.4	93450.4	5.65	2.7	9.63	3.59	5.11
High	Master Protein	P36578	60S ribosomal protein L4 OS=Homo sapiens GN=RPL4 PE=1 SV=5	0	FALSE	156.835	54	33	224	33	427	47.7	11.06	745.74	33	0	0.779	1.002	0.987	1.063	0.861	0.926	1.223	1.07	0.0147614	0.980715	0.870852	0.852142	0.199775	0.487624	0.108359	0.924581	1.76286e+06	1.37081e+06	1.37411e+06	822558	833700	773842	1.78999e+06	1.66574e+06	1.54175e+06	1.13951e+06	1.30235e+06	1.39342e+06	17.24	2.67	39.77	11.78	2.31
High	Master Protein	P16403	Histone H1.2 OS=Homo sapiens GN=HIST1H1C PE=1 SV=2	0	FALSE	155.53	54	27	387	8	213	21.4	10.93	1345.12	27	19	1.168	1.084	1.119	1.225	0.992	1.107	1.008	0.94	0.33603	0.789903	0.624838	0.0196655	0.979288	0.953082	0.991571	0.124532	1.65028e+07	1.77785e+07	1.92735e+07	3.5583e+06	3.1801e+06	2.9041e+06	3.09281e+06	2.77073e+06	3.06836e+06	1.636e+07	1.7547e+07	1.64855e+07	25.58	9.79	49.99	17.96	7.35
High	Master Protein	O43707	Alpha-actinin-4 OS=Homo sapiens GN=ACTN4 PE=1 SV=2	0	FALSE	154.904	42	34	130	25	911	104.8	5.44	433.17	34	9	0.896	1.029	1.011	0.978	1.068	1.199	1.019	1.072	0.45243	0.969827	0.952229	0.901403	0.973501	0.562378	0.991571	0.907202	120723	105139	108207	555318	549410	567770	84117.2	74888.8	89810.5	176090	167328	179441	1.47	1.07	9.28	6.35	3.59
High	Master Protein	P02545	Prelamin-A/C OS=Homo sapiens GN=LMNA PE=1 SV=1	0	FALSE	154.658	62	42	119	40	664	74.1	7.02	396.32	42	2	0.999	0.939	1.007	1.007			1.056	1.008	0.964521	0.751709	0.940422	0.984626			0.909766	0.769186	36209.1	38538.8	36168.9	479721	476536	476342				464068	486002	489864	2.34	0.25	12.31	2.22	6.03
High	Master Protein	Q00610	Clathrin heavy chain 1 OS=Homo sapiens GN=CLTC PE=1 SV=5	0	FALSE	154.312	24	34	118	34	1675	191.5	5.69	427.24	34	0	0.945	0.912	1.027	1.008	1.014	1.039	1.018	1.018	0.779544	0.636376	0.995244	0.986994	0.979288	0.978881	0.992027	0.859044	215764	223519	203875	288211	280698	285987	179679	175255	182176	297837	297805	303161	5.69	0.99	18.33	5.44	5.74
High	Master Protein	P04350	Tubulin beta-4A chain OS=Homo sapiens GN=TUBB4A PE=1 SV=2	0	FALSE	152.703	57	21	195	2	444	49.6	4.88	556.58	21	1	0.924	1.269	0.95	0.882					0.809933	0.567796	0.914146	0.781174					10422.7	7586.64	9626.76	6734.97	7086.35	7639.09							18.71	18.17	1.21	19.15	5.28
High	Master Protein	P09874	Poly [ADP-ribose] polymerase 1 OS=Homo sapiens GN=PARP1 PE=1 SV=4	0	FALSE	150.224	41	40	161	40	1014	113	8.88	535.78	40	0	1.064	1.014	1.041	1.016	1.083	1.138	1.064	1.091	0.849105	0.997521	0.96216	0.991503	0.919528	0.876959	0.861624	0.777235	249588	262016	265561	464886	446370	457645	531894	506109	575944	615248	600075	654662	9.09	11.81	7.79	3.41	5.96
High	Master Protein	P00558	Phosphoglycerate kinase 1 OS=Homo sapiens GN=PGK1 PE=1 SV=3	0	FALSE	148.712	71	29	171	29	417	44.6	8.1	577.41	29	0	1.1	1.041	1.119	1.003	1.012	1.062	0.985	1.005	0.706719	0.944159	0.624229	0.97489	0.979288	0.994411	0.943568	0.74322	687062	726036	755446	634330	566634	632255	874624	833711	885229	607416	595235	598236	8.78	11.33	13.62	2.75	12.28
High	Master Protein	Q9BQE3	Tubulin alpha-1C chain OS=Homo sapiens GN=TUBA1C PE=1 SV=1	0	FALSE	147.543	53	25	204	11	449	49.9	5.1	729.75	25	15	1.143	1.062	1.041	1.053	1.063	1.095	1.102	1.182	0.448105	0.87343	0.963775	0.878047	0.979288	0.977781	0.709992	0.084218	478840	515788	547520	580273	557310	551006	618477	600535	657627	948802	884455	1.04536e+06	7.32	4.33	15.54	5.41	5.46
High	Master Protein	P04406	Glyceraldehyde-3-phosphate dehydrogenase OS=Homo sapiens GN=GAPDH PE=1 SV=3	0	FALSE	146.644	63	22	188	22	335	36	8.46	660.84	22	0	1.076	0.973	1.047	1.07	1.008	1.039	0.95	0.999	0.805561	0.897873	0.951107	0.819075	0.979288	0.978881	0.80755	0.703556	1.1501e+06	1.27178e+06	1.23792e+06	553275	528519	516993	2.26785e+06	2.20179e+06	2.28661e+06	1.67666e+06	1.59525e+06	1.59311e+06	3.67	0.69	8.59	3.16	4.12
High	Master Protein	P05166	Propionyl-CoA carboxylase beta chain, mitochondrial OS=Homo sapiens GN=PCCB PE=1 SV=3	0	FALSE	144.99	53	22	138	22	539	58.2	7.64	441.67	22	0	1.008	1.049	0.866	1.103	1.078	1.035	0.995	1.002	0.990229	0.915308	0.123594	0.587589	0.943766	0.978704	0.954651	0.738596	205469	197424	207104	421589	486773	382221	116079	120834	125093	73023.1	72523	72687.2	6.52	14.1	12.3	4.52	6.12
High	Master Protein	P10412	Histone H1.4 OS=Homo sapiens GN=HIST1H1E PE=1 SV=2	0	FALSE	144.307	51	24	406	4	219	21.9	11.03	1412.9	24	0	1.184	1.095	1.11	1.302	1.014	1.06	1.255	0.974	0.270017	0.744039	0.74471	0.0955304	0.979288	0.998604	0.0492173	0.419563	5.53622e+06	5.98623e+06	6.55718e+06	20119.1	18130.8	15448.2	889018	850335	901343	3.21228e+06	4.13925e+06	4.03234e+06	21.63	0.4	58.44	20.44	14.9
High	Master Protein	Q7KZF4	Staphylococcal nuclease domain-containing protein 1 OS=Homo sapiens GN=SND1 PE=1 SV=1	0	FALSE	142.062	36	36	166	36	910	101.9	7.17	564.51	36	0	1.084	1.139	1	1.02	1.031	1.051	1.084	1.127	0.779544	0.564521	0.922392	0.981452	0.998628	0.987802	0.780176	0.443229	280166	266477	303615	409748	409735	401646	260310	255275	268352	339643	326673	368255	7.14	0.5	10.87	5.21	1.01
High	Master Protein	P49588	Alanine--tRNA ligase, cytoplasmic OS=Homo sapiens GN=AARS PE=1 SV=2	0	FALSE	141.611	31	34	170	34	968	106.7	5.53	548.96	34	0	1.022	1.03	1.097	1.024	1.112	1.109	1.035	1.064	0.978513	0.966856	0.747757	0.971001	0.895401	0.947628	0.954651	0.947046	174828	173412	178649	341859	311676	333904	249109	249767	277011	549819	535030	569042	6.29	4.35	5.71	7.36	3.8
High	Master Protein	P16402	Histone H1.3 OS=Homo sapiens GN=HIST1H1D PE=1 SV=2	0	FALSE	138.399	55	26	334	8	221	22.3	11.02	1191.78	26	1	1.117	0.974			1.033	1.155	1.063	0.94	0.590622	0.899624			0.998628	0.792265	0.86292	0.127808	3.80061e+06	4.36131e+06	4.24708e+06				1.46696e+06	1.31157e+06	1.51482e+06	1.35817e+06	1.53586e+06	1.44438e+06	20.9	3.11	41.54
High	Master Protein	P49368	T-complex protein 1 subunit gamma OS=Homo sapiens GN=CCT3 PE=1 SV=4	0	FALSE	138.031	62	37	144	37	545	60.5	6.49	449.45	37	0	0.923	0.908	1.044	1.009	1.13	1.126	1.011	1.074	0.657154	0.608211	0.954729	0.99067	0.78904	0.911607	0.992027	0.904045	413970	420806	382289	728105	697450	721276	297565	298531	336252	287575	270718	290735	7.61	1.29	11.44	4.59	1.84
High	Master Protein	P52272	Heterogeneous nuclear ribonucleoprotein M OS=Homo sapiens GN=HNRNPM PE=1 SV=3	0	FALSE	135.808	54	30	136	30	730	77.5	8.7	414.32	30	0	0.985	1.034	1.028	0.96	1.018	1.092	1.115	1.098	0.929091	0.958975	0.998005	0.824957	0.986334	0.977781	0.613207	0.739534	1.06881e+06	1.01784e+06	1.05289e+06	609880	593443	635325	398448	371503	405613	380515	386474	424385	6.88	4.45	14.56	2.66	2.59
High	Master Protein	O76021	Ribosomal L1 domain-containing protein 1 OS=Homo sapiens GN=RSL1D1 PE=1 SV=3	0	FALSE	133.674	40	34	131	34	490	54.9	10.13	398.38	34	0	0.888	1.001	0.995	1.143	0.872	1.046	1.137	1.074	0.402917	0.979775	0.904961	0.298564	0.281761	0.985252	0.497072	0.904045	296105	262605	262819	440491	442754	385522	189045	157582	164854	451587	478099	513568	16.12	6.34	20.54	15.44	3.63
High	Master Protein	O43390	Heterogeneous nuclear ribonucleoprotein R OS=Homo sapiens GN=HNRNPR PE=1 SV=1	0	FALSE	129.852	42	28	163	19	633	70.9	8.13	551.47	28	9	0.929	0.993	1.007	0.989	1.023	1.089	0.859	0.897	0.692446	0.962732	0.940422	0.927797	0.998628	0.978704	0.197356	0.0100538	591773	553560	549599	685406	680903	693245	756721	711407	774447	1.06325e+06	1.01782e+06	912989	8.37	2.3	4.26	2.7	3.23
High	Master Protein	Q99832	T-complex protein 1 subunit eta OS=Homo sapiens GN=CCT7 PE=1 SV=2	0	FALSE	126.951	53	25	142	25	543	59.3	7.65	465.78	25	0	0.972	0.933	1.066	1.059	1.011	1.06	0.928	1.024	0.878946	0.731191	0.893077	0.871099	0.979288	0.998604	0.677224	0.901551	292722	304928	284392	614651	576653	580460	204879	195390	207073	249582	226318	231702	7.09	2.51	16.41	5.53	8.58
High	Master Protein	P40939	Trifunctional enzyme subunit alpha, mitochondrial OS=Homo sapiens GN=HADHA PE=1 SV=2	0	FALSE	126.898	38	28	74	28	763	82.9	9.04	251.63	28	0	1.05	0.932	1.051	0.968	1.191	1.119	1.116	1.05	0.929994	0.731191	0.938434	0.863989	0.417095	0.915126	0.613207	0.998519	33798.3	38072.1	35486.2	306291	291428	316433	43546.3	46371	51879.3	73883.8	78531.8	82455.1	19.4	3.99	17.09	9.1	4.04
High	Master Protein	O75369	Filamin-B OS=Homo sapiens GN=FLNB PE=1 SV=2	0	FALSE	126.588	21	41	109	36	2602	278	5.73	318.35	41	0	1.075	1.126	0.959	0.989	1.071	1.111			0.813404	0.628631	0.722727	0.927797	0.964525	0.938567			363531	347019	390757	117261	122249	118574	205335	197889	219881				11.52	0.08	10.53	9.12	4.2
High	Master Protein	Q08211	ATP-dependent RNA helicase A OS=Homo sapiens GN=DHX9 PE=1 SV=4	0	FALSE	126.503	28	34	131	34	1270	140.9	6.84	454.78	34	0	0.98	0.913	1.056	1.051	1.043	1.031	1.052	1.077	0.91364	0.64083	0.922612	0.894612	0.979288	0.978704	0.920369	0.891171	349737	375668	342877	282815	267736	269127	276574	279919	288462	261582	255393	275181	9.08	4.89	16.51	5.1	2.74
High	Master Protein	P09972	Fructose-bisphosphate aldolase C OS=Homo sapiens GN=ALDOC PE=1 SV=2	0	FALSE	125.868	60	26	136	18	364	39.4	6.87	518.3	26	0	1.038	1.067	1.053	0.995	1.069	1.093	1.003	1.052	0.933858	0.852776	0.933095	0.949918	0.972621	0.977781	0.980195	0.996277	83304.4	81064.4	86500.3	271627	257928	273102	59297.2	58020.7	63399.3	205584	196107	206289	10.06	0.15	2.44	3.79	9.96
High	Master Protein	P31948	Stress-induced-phosphoprotein 1 OS=Homo sapiens GN=STIP1 PE=1 SV=1	0	FALSE	124.382	48	32	138	32	543	62.6	6.8	388.48	32	0	1.065	1.056	1.052	1.064	1.031	1.05	1.051	1.061	0.849105	0.88988	0.938434	0.843221	0.998628	0.987802	0.920865	0.957859	742473	748475	790462	415665	395217	390706	298644	293131	307899	353222	350022	371213	6.6	5.88	11.98	3.22	1.58
High	Master Protein	P50991	T-complex protein 1 subunit delta OS=Homo sapiens GN=CCT4 PE=1 SV=4	0	FALSE	123.786	59	27	148	27	539	57.9	7.83	474.28	27	0	1.017	0.927	1.03	0.923	1.051	1.062	1.026	1.067	0.987779	0.711139	0.994118	0.518514	0.979288	0.994616	0.975528	0.933154	704569	772588	716322	298989	290275	324016	497040	492178	522539	441118	424380	452801	2.6	2.47	12.94	2.46	5.43
High	Master Protein	Q14980	Nuclear mitotic apparatus protein 1 OS=Homo sapiens GN=NUMA1 PE=1 SV=2	0	FALSE	123.546	20	36	105	36	2115	238.1	5.78	346.27	36	0	0.951	1.066	1.013	1.024	0.991	1.17	1.07	1.096	0.805561	0.853888	0.95704	0.971001	0.97546	0.738165	0.829754	0.739534	385096	343229	366041	119913	118376	117155	335518	284084	332494	46440.7	45313.6	49680.8	12.84	2.34	8.15	9.8	2.35
High	Master Protein	Q12906	Interleukin enhancer-binding factor 3 OS=Homo sapiens GN=ILF3 PE=1 SV=3	0	FALSE	123.351	38	24	98	23	894	95.3	8.76	345.06	24	1	1.031	0.985	1.058	0.997	0.978	1.011	0.976	1.023	0.957907	0.943879	0.92082	0.963658	0.92031	0.948946	0.920567	0.8966	102154	106893	105305	404484	382225	405634	59300.9	57325.2	57968.1	82984.3	79218.1	81010.4	6.25	0.13	9.7	4.79	5.67
High	Master Protein	P22314	Ubiquitin-like modifier-activating enzyme 1 OS=Homo sapiens GN=UBA1 PE=1 SV=3	0	FALSE	123.291	26	28	144	28	1058	117.8	5.76	481.36	28	0	1.029	1.044	1.128	1.061	1.059	1.097	1.004	1.028	0.962522	0.933925	0.565526	0.860014	0.979288	0.977781	0.980894	0.918242	750742	739753	772562	218768	193903	206125	261515	252405	276900	214143	208995	214949	6.14	2.31	12.11	1.67	12.99
High	Master Protein	P22626	Heterogeneous nuclear ribonucleoproteins A2/B1 OS=Homo sapiens GN=HNRNPA2B1 PE=1 SV=2	0	FALSE	123.044	62	22	221	20	353	37.4	8.95	767.35	22	2	1.011	1.103	1.007	0.992	1.057	1.047	1.116	1.103	0.997581	0.727954	0.940755	0.936412	0.979288	0.985252	0.613207	0.693422	962040	881444	972534	885889	879741	893042	811251	819391	857539	1.09499e+06	1.10704e+06	1.22157e+06	6.85	0.15	5.22	2.7	23.41
High	Master Protein	P26640	Valine--tRNA ligase OS=Homo sapiens GN=VARS PE=1 SV=4	0	FALSE	122.314	29	32	114	32	1264	140.4	7.59	357.33	32	0	0.937	0.905	0.994	1.009	1.043	1.127	1.037	1.064	0.745407	0.583171	0.898982	0.99067	0.979288	0.911607	0.95326	0.946404	63146.4	65393.2	59158.3	311948	313904	309139	46853.9	43369.5	48872.1	132348	128976	137224	3.32	5.27	16.49	4.98	2.02
High	Master Protein	Q92945	Far upstream element-binding protein 2 OS=Homo sapiens GN=KHSRP PE=1 SV=4	0	FALSE	122.249	50	29	149	26	711	73.1	7.3	492.67	29	3	1.028	1.071	1.01	1.006	1.031	1.005	1.039	1.05	0.964521	0.838975	0.951107	0.981452	0.998628	0.923378	0.948418	0.998519	885193	849548	910155	241189	238734	239735	371557	381036	383005	435097	430688	452177	5.88	7.29	2.02	6.65	5.38
High	Master Protein	P78371	T-complex protein 1 subunit beta OS=Homo sapiens GN=CCT2 PE=1 SV=4	0	FALSE	121.931	49	22	102	22	535	57.5	6.46	355.41	22	0	1.077	1.123	1.046	1.012	1.016	1.073	0.965	1.072	0.805561	0.643981	0.951432	0.993975	0.981483	0.985252	0.86292	0.910343	230659	221059	248342	316980	303025	313368	177917	168533	180777	196208	176594	189314	7.12	3.07	9.83	2.57	3.39
High	Master Protein	P14866	Heterogeneous nuclear ribonucleoprotein L OS=Homo sapiens GN=HNRNPL PE=1 SV=2	0	FALSE	121.825	47	21	117	20	589	64.1	8.22	393.48	21	1	1.006	0.951	1.007	1.042	1.003	1.047	1.036	1.095	0.986823	0.804723	0.940755	0.919701	0.979288	0.985252	0.95326	0.75586	573289	606843	576818	523224	519644	501953	279911	268101	280742	372734	352947	386318	7.61	1.53	11.76	3.47	2.69
High	Master Protein	P11940	Polyadenylate-binding protein 1 OS=Homo sapiens GN=PABPC1 PE=1 SV=2	0	FALSE	121.657	43	28	100	19	636	70.6	9.5	333.48	28	10	0.971	1.052	0.975	1.036	1.075	1.073	1.069	1.025	0.877173	0.908435	0.81362	0.929889	0.953013	0.985252	0.833404	0.904045	599686	553090	582041	341545	350243	329574	122175	122470	131375	261451	272530	279473	10.15	2.92	11.14	3.91	2.62
High	Master Protein	P25705	ATP synthase subunit alpha, mitochondrial OS=Homo sapiens GN=ATP5A1 PE=1 SV=1	0	FALSE	120.395	47	28	180	28	553	59.7	9.13	581.67	28	0	0.982	1.017	1.066	1.018	1.021	1.047	1.035	1.075	0.914048	0.997521	0.893154	0.986994	0.997768	0.985252	0.954651	0.902875	642439	620355	630685	618512	580455	607407	654261	638314	668052	892040	858617	923093	6.59	7.68	7.61	6.56	3.01
High	Master Protein	P20700	Lamin-B1 OS=Homo sapiens GN=LMNB1 PE=1 SV=2	0	FALSE	120.344	48	35	165	32	586	66.4	5.16	522.14	35	1	1.017	1.061	1.002	0.971	1.062	1.08	0.943	1.057	0.988117	0.874319	0.927377	0.878047	0.979288	0.978704	0.7706	0.971977	396819	380239	403390	503941	502986	518763	195074	191782	207129	60288.9	53779	56853.2	7.05	10.37	1.74	1.44	1.93
High	Master Protein	O60506	Heterogeneous nuclear ribonucleoprotein Q OS=Homo sapiens GN=SYNCRIP PE=1 SV=2	0	FALSE	119.228	46	25	121	16	623	69.6	8.59	433.78	25	0	1.043	0.928	1.057	1.021	1.052	1.096	0.988	1.015	0.914048	0.714594	0.922392	0.980004	0.979288	0.977781	0.951335	0.842858	80592.3	90604.6	84076.3	238469	225707	233582	50830.5	48788.1	53472.5	346913	337634	342853	14.39	14.95	7.35	4.01	6.44
High	Master Protein	Q13813	Spectrin alpha chain, non-erythrocytic 1 OS=Homo sapiens GN=SPTAN1 PE=1 SV=3	0	FALSE	115.174	16	34	68	34	2472	284.4	5.35	207.63	34	0	1.044	1.075			1.017	1.059			0.914048	0.823144			0.986334	0.998604			443798	431114	463342				120099	115341	122193				2.11	5.4	6.53
High	Master Protein	Q13263	Transcription intermediary factor 1-beta OS=Homo sapiens GN=TRIM28 PE=1 SV=5	0	FALSE	114.555	42	23	98	23	835	88.5	5.77	326.71	23	0	1.067	1.014	1.038	1.064	1.082	1.17	0.976	1.041	0.841063	0.997521	0.971175	0.843066	0.919528	0.738165	0.920369	0.970165	117371	123574	125265	352315	339434	331120	81561.6	75433.3	88286.9	196965	184733	192252	2.99	2.11	18.39	3.75	1.7
High	Master Protein	P53396	ATP-citrate synthase OS=Homo sapiens GN=ACLY PE=1 SV=3	0	FALSE	114.321	27	28	108	28	1101	120.8	7.33	324.61	28	0	1.068	0.991	0.991	0.937	1.02	1.076	1.026	1.064	0.839459	0.958975	0.886364	0.645662	0.995971	0.985252	0.975528	0.946031	602147	648560	642840	463822	468254	494853	302592	286680	308521	120526	116229	123684	4.77	6.29	7.95	4.86	1.33
High	Master Protein	P12956	X-ray repair cross-complementing protein 6 OS=Homo sapiens GN=XRCC6 PE=1 SV=2	0	FALSE	113.574	34	25	125	25	609	69.8	6.64	422.89	25	0	0.95	0.864	1.054	1.059	1.03	1.06	1	1.069	0.803483	0.32899	0.930349	0.87018	0.998628	0.998604	0.975528	0.929243	587488	645509	557983	400062	379555	377692	293454	285103	302156	170943	159848	170863	12.36	3.2	20.71	5.34	2.17
High	Master Protein	Q8WUM4	Programmed cell death 6-interacting protein OS=Homo sapiens GN=PDCD6IP PE=1 SV=1	0	FALSE	111.479	36	28	92	28	868	96	6.52	288.62	28	0	1.088	1.175	1.066	1.009	1.033	1.074	1.068	1.094	0.766383	0.386412	0.892801	0.99067	0.998628	0.985252	0.845263	0.761437	110848	102621	120608	361110	338731	357804	43189.3	41570.6	44635.3	188763	184212	201548	2.63	8.72	9.73	3.22	5.55
High	Master Protein	P40926	Malate dehydrogenase, mitochondrial OS=Homo sapiens GN=MDH2 PE=1 SV=3	0	FALSE	110.773	54	18	125	18	338	35.5	8.68	452.78	18	0	0.945	1.025	1.042	1.023	1.091	1.122	0.936	0.939	0.77772	0.979775	0.960444	0.97489	0.919528	0.911607	0.749151	0.119729	222811	205402	210484	705575	677115	689740	297886	289572	324920	422192	421105	395327	12.8	5.71	16.5	1.1	1.95
High	Master Protein	P16401	Histone H1.5 OS=Homo sapiens GN=HIST1H1B PE=1 SV=3	0	FALSE	110.531	49	23	272	14	226	22.6	10.92	909.05	23	0	1.029	1.106	1.092	1.219	1.179	1.119	1.046	1.015	0.961962	0.714033	0.772039	0.0259344	0.490751	0.915126	0.927635	0.841762	3.58483e+06	3.33666e+06	3.69015e+06	622656	570074	510903	1.16211e+06	1.22453e+06	1.37032e+06	3.07895e+06	3.17214e+06	3.22054e+06	26.69	4.48	61.04	18.33	4.76
High	Master Protein	Q92841	Probable ATP-dependent RNA helicase DDX17 OS=Homo sapiens GN=DDX17 PE=1 SV=2	0	FALSE	110.186	42	28	135	20	729	80.2	8.27	427.11	28	0	1.027	1.035	0.945	0.99	1.097	1.087	0.99	0.99	0.964641	0.958975	0.627897	0.929889	0.919528	0.978704	0.953751	0.589512	120958	119943	124173	170485	180378	172235	81729.5	82459	89669.9	55299.6	55342.5	54767.5	4.59	8.36	12.79	5.49	3.98
High	Master Protein	P06748	Nucleophosmin OS=Homo sapiens GN=NPM1 PE=1 SV=2	0	FALSE	109.9	72	27	130	27	294	32.6	4.78	401.15	27	0	0.989	1.086	1.022	1.03	1.01	1.066	1.065	1.038	0.945317	0.779902	0.983367	0.962025	0.979288	0.987802	0.861086	0.957859	498351	453845	492907	349946	342326	339906	695963	659132	702722	1.17181e+06	1.20276e+06	1.24832e+06	14.55	12.3	3.47	8.38	3.44
High	Master Protein	P62753	40S ribosomal protein S6 OS=Homo sapiens GN=RPS6 PE=1 SV=1	0	FALSE	107.751	49	19	138	19	249	28.7	10.84	445.44	19	0	0.797	0.772	0.911	0.961	0.954	1.078	1.208	1.089	0.031041	0.0257031	0.368091	0.826824	0.909797	0.983287	0.149411	0.803145	935962	965950	745747	427647	469427	444998	874606	773940	834080	1.41297e+06	1.56841e+06	1.70728e+06	11.5	2.2	35.24	12.04	14.33
High	Master Protein	P22102	Trifunctional purine biosynthetic protein adenosine-3 OS=Homo sapiens GN=GART PE=1 SV=1	0	FALSE	106.672	34	28	100	28	1010	107.7	6.7	312.31	28	0	0.973	0.995	1.025	0.983	1.033	1.041	1.049	1.096	0.884513	0.966335	0.992373	0.918416	0.998628	0.983287	0.922921	0.74053	614771	601153	598197	331250	323030	336825	366723	364001	378780	367170	351216	385000	9.56	8.29	13.21	3.46	1.52
High	Master Protein	P42704	Leucine-rich PPR motif-containing protein, mitochondrial OS=Homo sapiens GN=LRPPRC PE=1 SV=3	0	FALSE	105.301	25	32	74	32	1394	157.8	6.13	218.44	32	0	1.222	1.24	1.087	1.065	1.116	1.087	1.053	1.074	0.244787	0.156501	0.801767	0.837487	0.859848	0.978704	0.920369	0.904045	35022.7	34527.2	42806.8	433590	398982	407138	14719.8	15124	16433.7	90673.7	88887	95436.5	18.76	7.16	25.68	3.89	7.39
High	Master Protein	Q13428	Treacle protein OS=Homo sapiens GN=TCOF1 PE=1 SV=3	0	FALSE	104.551	22	29	61	29	1488	152	9.04	193.99	29	0	1.039	1.059	0.921	0.959	1.014	0.967			0.929994	0.883888	0.437721	0.819212	0.979288	0.792265			156724	153853	162856	136753	148499	142576	6810.04	7139.93	6904.12				11.4	3.57	4.37	5.47	3.38
High	Master Protein	P15311	Ezrin OS=Homo sapiens GN=EZR PE=1 SV=4	0	FALSE	103.336	40	29	118	19	586	69.4	6.27	350.67	29	1	0.858	1.026	1.039	1.075	0.964	1.004	0.972	1.02	0.232719	0.979775	0.970133	0.781174	0.919528	0.921653	0.911349	0.885104	211103	176576	181139	374250	360360	348279	308782	296436	297664	372726	355299	362466	5.16	8.64	12.03	5.02	2.75
High	Master Protein	O60610	Protein diaphanous homolog 1 OS=Homo sapiens GN=DIAPH1 PE=1 SV=2	0	FALSE	103.23	20	29	87	29	1272	141.3	5.41	260.45	29	0	0.938	0.862	1.107	1.003	1.075	1.05	1.138	1.158	0.749043	0.316458	0.692794	0.971001	0.953381	0.987802	0.494151	0.196292	129377	140646	121306	261626	236351	260907	165353	169218	177755	123698	121501	140752	12.26	0.75	10.27	1.96	8.8
High	Master Protein	Q15365	Poly(rC)-binding protein 1 OS=Homo sapiens GN=PCBP1 PE=1 SV=2	0	FALSE	103.22	53	15	137	9	356	37.5	7.09	513.6	15	7	1.051	1.047	1.013	0.93	1.114	1.133	1.017	1.073	0.8882	0.927379	0.956086	0.587589	0.880753	0.909975	0.992027	0.904045	74145.4	74498.7	77963.3	218900	216133	235265	269201	264618	299843	423322	401149	430525	15.73	2.98	19.85	2.94	12.52
High	Master Protein	Q9BQG0	Myb-binding protein 1A OS=Homo sapiens GN=MYBBP1A PE=1 SV=2	0	FALSE	103.199	17	26	101	26	1328	148.8	9.28	332.7	26	0	1.102	1.329	0.883	1.09	0.967	1.03	1.098	1.1	0.693403	0.0257031	0.210895	0.683112	0.919528	0.978704	0.738597	0.725637	198633	164634	218814	149239	168926	136897	285878	268400	276561	334222	333562	366981	18.53	9.52	37.85	5.37	10.75
High	Master Protein	P17844	Probable ATP-dependent RNA helicase DDX5 OS=Homo sapiens GN=DDX5 PE=1 SV=1	0	FALSE	102.782	47	30	128	22	614	69.1	8.92	405.63	30	9	0.98	1.017	1.01	1.034	1.073	1.081	1.023	1.098	0.913417	0.997335	0.951107	0.937704	0.954146	0.978704	0.978863	0.739534	357646	344358	350355	610094	604226	589860	267626	265663	287238	207189	193112	212035	5.42	4.04	14.04	0.96	1.74
High	Master Protein	P07355	Annexin A2 OS=Homo sapiens GN=ANXA2 PE=1 SV=2	0	FALSE	102.742	61	25	121	25	339	38.6	7.75	426.86	25	0	1.048	0.899	0.927	0.988	1.038	1.008	1.004	1.036	0.900869	0.552772	0.483585	0.923999	0.986334	0.930553	0.981256	0.947795	179981	209758	188670	363391	391972	367898	144799	149235	150363	354139	343312	355527	6.86	5.79	4.25	6.52	8.06
High	Master Protein	Q04637	Eukaryotic translation initiation factor 4 gamma 1 OS=Homo sapiens GN=EIF4G1 PE=1 SV=4	0	FALSE	102.593	23	29	93	29	1599	175.4	5.33	269.97	29	0	1.114	0.965	0.999	0.973	1.029	1.088	1.032	1.076	0.618009	0.866117	0.922392	0.878047	0.999435	0.978704	0.954651	0.900227	106859	123369	119085	314993	315158	323898	58788.8	55603.2	60470.9	194150	186221	200366	10.59	19.6	15.19	8.25	5.34
High	Master Protein	P29401	Transketolase OS=Homo sapiens GN=TKT PE=1 SV=3	0	FALSE	101.925	34	22	114	22	623	67.8	7.66	387.66	22	0	1.174	1.11	1.022	1.017	1.021	1.067	0.989	1.016	0.31037	0.691539	0.982216	0.990354	0.99701	0.987802	0.95326	0.851694	202115	213834	237367	611115	598123	600750	212572	203325	216980	235057	228746	232507	12.67	14.49	1.37	1.22	3.08
High	Master Protein	P06576	ATP synthase subunit beta, mitochondrial OS=Homo sapiens GN=ATP5B PE=1 SV=3	0	FALSE	99.382	45	16	92	16	529	56.5	5.4	294.84	16	0	1.132	1.062	1.072	0.978	0.97	1.061	0.927	0.983	0.504366	0.87343	0.870852	0.903671	0.919528	0.995675	0.674943	0.511694	56303.8	60019.3	63713	603988	563500	617293	62550.1	57223.5	60700.9	93780.4	88483.9	86981	8.47	9.99	16.65	4.62	4.23
High	Master Protein	Q92616	eIF-2-alpha kinase activator GCN1 OS=Homo sapiens GN=GCN1 PE=1 SV=6	0	FALSE	98.912	12	30	56	30	2671	292.6	7.47	175.06	30	0	0.867	0.946	1.069	1.07			0.902	0.624	0.305419	0.787253	0.876311	0.819974			0.661684	7.26913e-10	52179.6	47852.1	45260	237113	221802	221658				542.855	785.122	489.921	10.93	1.67	13.35	5.36	3.02
High	Master Protein	Q13435	Splicing factor 3B subunit 2 OS=Homo sapiens GN=SF3B2 PE=1 SV=2	0	FALSE	98.837	32	22	84	22	895	100.2	5.67	265.33	22	0	1.047	1.041	0.925	0.882	0.979	1.022	0.996	0.977	0.904603	0.944159	0.473149	0.169879	0.935169	0.977781	0.961013	0.442195	378826	381173	396668	132338	143020	150074	117369	112504	114929	62842.2	64113.8	62607.6	8.45	0.54	2.59	12.29	4.08
High	Master Protein	P26639	Threonine--tRNA ligase, cytoplasmic OS=Homo sapiens GN=TARS PE=1 SV=3	0	FALSE	98.495	40	27	100	27	723	83.4	6.67	291.14	27	0	1.031	1.156	0.977	1.021	1.011	1.071	0.966	1.043	0.959011	0.476396	0.823149	0.980004	0.979288	0.985252	0.867904	0.977233	343204	305986	353677	321961	329628	315203	347544	328064	351377	337940	313163	326493	13.66	5.25	10.71	3.01	5.28
High	Master Protein	P61978	Heterogeneous nuclear ribonucleoprotein K OS=Homo sapiens GN=HNRNPK PE=1 SV=1	0	FALSE	98.248	51	23	178	23	463	50.9	5.54	547.92	23	0	1.112	1.075	1.12	1.005	1.006	1.064	1.049	1.043	0.637473	0.822762	0.624229	0.980004	0.979288	0.987802	0.922921	0.977233	407190	421016	452672	461119	411835	458809	533830	504493	536911	822263	826955	862189	0.71	8.83	12.06	3.75	7.15
High	Master Protein	P22234	Multifunctional protein ADE2 OS=Homo sapiens GN=PAICS PE=1 SV=3	0	FALSE	98.172	39	20	104	20	425	47	7.23	327.15	20	0	0.965	1.016	0.974	0.936	1	1.073	0.921	1.023	0.853297	0.997521	0.812764	0.640414	0.979288	0.985252	0.613705	0.8966	180300	171367	174035	524807	538638	560471	148656	138510	148586	150860	135815	138883	1.1	1.11	8.9	1.63	8.53
High	Master Protein	Q06830	Peroxiredoxin-1 OS=Homo sapiens GN=PRDX1 PE=1 SV=1	0	FALSE	98.078	68	20	145	16	199	22.1	8.13	455.44	20	4	1.074	1.061	1.062	1.045	1.049	1.072	1.091	1.104	0.815236	0.874065	0.904961	0.918416	0.979288	0.985252	0.757428	0.685822	620151	627689	666205	908195	854876	869451	771502	754410	809018	987920	976360	1.07794e+06	3.6	2.2	10.34	3.61	5.67
High	Master Protein	P68366	Tubulin alpha-4A chain OS=Homo sapiens GN=TUBA4A PE=1 SV=1	0	FALSE	97.032	43	19	121	5	448	49.9	5.06	390.29	19	0	10	0.683	1.127	1.048	1.188	1.106	1.112	1.115	3.41061e-16	0.308057	0.642139	0.923314	0.424681	0.953082	0.613705	0.685822		2427.48	1657	40120.1	35597	38299.6	18171.6	19525.3	21589.3	7863.47	7839.67	8744.28		23.08		6.66	17.44
High	Master Protein	P05455	Lupus La protein OS=Homo sapiens GN=SSB PE=1 SV=2	0	FALSE	96.299	42	26	95	26	408	46.8	7.12	276.78	26	0	0.952	0.953	0.987	0.985	1.141	1.1	0.979	1.042	0.805561	0.819205	0.870852	0.919701	0.75874	0.977781	0.922962	0.971977	728080	726930	692792	367094	371777	372707	103340	107234	117921	511435	480803	500836	12.45	4.56	9.61	3.96	12.87
High	Master Protein	P33993	DNA replication licensing factor MCM7 OS=Homo sapiens GN=MCM7 PE=1 SV=4	0	FALSE	95.284	41	26	108	26	719	81.3	6.46	342.2	26	0	1.077	1.103	0.976	0.977	1.11	1.106	1.063	1.062	0.805561	0.730177	0.817991	0.899404	0.905445	0.953082	0.86292	0.954259	186670	182251	201030	294487	301789	301269	169826	170447	188566	162348	162377	172514	8.5	6.4	17.68	5.77	4.94
High	Master Protein	P63104	14-3-3 protein zeta/delta OS=Homo sapiens GN=YWHAZ PE=1 SV=1	0	FALSE	95.281	57	17	146	11	245	27.7	4.79	518.77	17	6	1.001	1.005	1.045	0.966	0.976	1.036	1.031	1.043	0.975518	0.985175	0.952229	0.852142	0.919528	0.978704	0.954651	0.977515	878509	875500	879573	569009	544532	589196	840469	792059	820470	511170	505274	527150	2.49	0.29	8.66	2.85	7.49
High	Master Protein	P12270	Nucleoprotein TPR OS=Homo sapiens GN=TPR PE=1 SV=3	0	FALSE	95.035	14	30	55	30	2363	267.1	5.02	173.02	30	0	1.008	0.957	0.998	0.999	1.128	1.214	1	0.981	0.979025	0.836193	0.918389	0.966925	0.794066	0.462568	0.975528	0.48008	38140.1	40188.1	38449.3	159457	159749	159651	7399.74	6877.36	8347.99	46491.5	47432.9	46509.4	4.01	5.5	22.59	3.55	2.46
High	Master Protein	P62424	60S ribosomal protein L7a OS=Homo sapiens GN=RPL7A PE=1 SV=2	0	FALSE	94.577	46	19	149	19	266	30	10.61	515.29	19	0	0.828	0.859	1.056	1.027	0.918	1.033	1.037	1.018	0.103108	0.303837	0.922392	0.967216	0.686046	0.978704	0.95326	0.862801	292496	281911	242238	742126	702524	722438	627541	557569	576041	623112	634402	646012	15.52	2.87	15.18	13.27	7.21
High	Master Protein	P49321	Nuclear autoantigenic sperm protein OS=Homo sapiens GN=NASP PE=1 SV=2	0	FALSE	94.451	32	19	81	19	788	85.2	4.3	273.25	19	0	1.234	1.127	1.029	1.014	1.089	1.099	1.1	1.105	0.108537	0.620148	0.997117	0.995742	0.919528	0.977781	0.729707	0.679713	120459	131825	148611	290028	281914	285973	89313.6	88560.4	97303.7	194010	193138	213404	24.24	3.83	13.17	1.89	5.42
High	Master Protein	Q15459	Splicing factor 3A subunit 1 OS=Homo sapiens GN=SF3A1 PE=1 SV=1	0	FALSE	94.223	24	20	51	20	793	88.8	5.22	170.72	20	0	1.353	0.814	1.058	1.037	0.978	0.949	0.963	0.857	0.0066723	0.112523	0.921601	0.929889	0.92031	0.663539	0.861086	0.000184614	42709.6	70963.9	57779	128819	121810	124272	31880.2	32825.7	31163.4	38617	43392.5	37188.9	40.8	6.91	4.09	9.1	0.83
High	Master Protein	Q01082	Spectrin beta chain, non-erythrocytic 1 OS=Homo sapiens GN=SPTBN1 PE=1 SV=2	0	FALSE	93.736	14	28	63	28	2364	274.4	5.57	203.2	28	0	1.07	1.011	0.938	0.86	1.067	1.148	1.231	1.045	0.833951	0.997521	0.91365	0.781174	0.973501	0.792265	0.0821644	0.998519	283375	299750	303142	3437.73	3665.05	3995.15	113886	105860	121561	8375.84	9865.21	10312.2	8.85	0.61	4.58	21.76	9.67
High	Master Protein	P60842	Eukaryotic initiation factor 4A-I OS=Homo sapiens GN=EIF4A1 PE=1 SV=1	0	FALSE	93.613	50	20	92	10	406	46.1	5.48	275.16	20	11	1.018	1.078	1.109	1.003	1.074	1.057	0.992	1.108	0.986823	0.813462	0.680384	0.973401	0.954146	0.998604	0.954651	0.638173	62459.1	58968.9	63574.8	389373	351126	388180	115702	117476	124230	136546	122238	135472	9.23	21.58	9.17	5.63	2.86
High	Master Protein	Q9NZI8	Insulin-like growth factor 2 mRNA-binding protein 1 OS=Homo sapiens GN=IGF2BP1 PE=1 SV=2	0	FALSE	92.995	47	28	73	26	577	63.4	9.2	222.72	28	2	1.152	1.041	0.977	0.939			1.034	1.024	0.427116	0.944159	0.822637	0.668539			0.954651	0.902559	46884	51887.3	54011.7	291653	298616	310437				241726	243963	249850	5.87	0.43	13.64	5.97	5.81
High	Master Protein	P49411	Elongation factor Tu, mitochondrial OS=Homo sapiens GN=TUFM PE=1 SV=2	0	FALSE	92.006	42	19	105	19	452	49.5	7.61	358.19	19	0	0.968	1.238	1.072	0.984	1.05	1.043	1.015	1.03	0.863222	0.161313	0.870852	0.919701	0.979288	0.985252	0.992027	0.929243	69786	54576.7	67558.8	358371	334395	364044	280149	281993	294132	461512	454713	468540	27.24	1.32	16.04	4.29	9.38
High	Master Protein	P14868	Aspartate--tRNA ligase, cytoplasmic OS=Homo sapiens GN=DARS PE=1 SV=2	0	FALSE	91.594	48	21	109	21	501	57.1	6.55	369.17	21	0	1.024	1.036	1.1	0.986	0.985	1.03	0.99	1.061	0.970816	0.958975	0.734184	0.9224	0.954146	0.978704	0.953751	0.957859	201705	199474	206613	238784	217040	242092	102477	97967.5	100923	212813	198699	210759	1.69	2.01	5.99	7.87	5.32
High	Master Protein	P23396	40S ribosomal protein S3 OS=Homo sapiens GN=RPS3 PE=1 SV=2	0	FALSE	91.214	80	21	146	21	243	26.7	9.66	441.68	21	0	1.086	1.003	1.044	0.961	0.984	1.049	0.972	1.092	0.770479	0.980715	0.953961	0.824957	0.953447	0.986348	0.909766	0.774577	123691	133955	134343	388914	372472	404874	310220	290867	305120	349624	311099	339694	11.07	8.83	13.33	3.41	6.57
High	Master Protein	P25205	DNA replication licensing factor MCM3 OS=Homo sapiens GN=MCM3 PE=1 SV=3	0	FALSE	91.184	31	24	97	24	808	90.9	5.77	302.44	24	0	1.079	1.133	1.007	0.918	1.023	1.038	1.025	1.036	0.80221	0.588764	0.940755	0.485527	0.998628	0.978881	0.978303	0.947795	207468	197520	223795	184358	183118	200761	177341	174742	181434	189253	187304	193976	16.12	1.01	7.72	4.23	6.75
High	Master Protein	P26373	60S ribosomal protein L13 OS=Homo sapiens GN=RPL13 PE=1 SV=4	0	FALSE	90.622	48	19	235	19	211	24.2	11.65	803.73	19	0	0.843	1.012	1.014	1.196	0.801	0.862	1.16	1.021	0.161552	0.997521	0.958903	0.0630704	0.0183132	0.0761185	0.342657	0.888599	1.01703e+06	847695	857494	1.6241e+06	1.60192e+06	1.35821e+06	1.6634e+06	1.54592e+06	1.33312e+06	2.2355e+06	2.53998e+06	2.59246e+06	6.11	12.13	31.26	21.27	4.33
High	Master Protein	P30101	Protein disulfide-isomerase A3 OS=Homo sapiens GN=PDIA3 PE=1 SV=4	0	FALSE	90.291	45	23	99	23	505	56.7	6.35	315.91	23	0	1.047	1.101	1.063	1.049	1.146	1.205	0.934	1.029	0.904603	0.731191	0.900478	0.906575	0.727943	0.504128	0.737762	0.924581	184350	175263	193030	282537	265740	269411	59050.4	56138	67665.3	288584	261874	269500	9.01	0.08	10.84	3.74	4.47
High	Master Protein	P26641	Elongation factor 1-gamma OS=Homo sapiens GN=EEF1G PE=1 SV=3	0	FALSE	90.221	30	17	128	17	437	50.1	6.67	394.75	17	0	1.073	1.001	1.04	1.024	1.07	1.085	1.012	1.087	0.815795	0.979775	0.967333	0.971001	0.965633	0.978704	0.992688	0.817277	303069	324999	325322	360953	347054	352498	350939	346045	375609	516547	480876	522737	7.39	7.8	20.83	8.45	2.17
High	Master Protein	P46777	60S ribosomal protein L5 OS=Homo sapiens GN=RPL5 PE=1 SV=3	0	FALSE	90.198	51	17	89	17	297	34.3	9.72	270.01	17	0	0.963	0.99	1.054	1.009	1.025	1.069	1.093	1.122	0.849105	0.958975	0.929755	0.990428	0.998628	0.986835	0.752524	0.490484	142520	138575	137242	522283	495466	517649	215233	206530	220698	243416	237057	265947	8.59	2.49	15.35	7.1	8.06
High	Master Protein	Q9P2J5	Leucine--tRNA ligase, cytoplasmic OS=Homo sapiens GN=LARS PE=1 SV=2	0	FALSE	90.138	23	26	76	26	1176	134.4	7.3	249.6	26	0	0.861	0.883	1.047	1.048	1.087	1.107	1.01	1.091	0.244787	0.445381	0.951107	0.911502	0.919528	0.953082	0.992027	0.779194	278707	271814	239880	128673	122906	122835	117938	115795	128155	164347	152180	165966	11.64	13.74	20.09	6.18	6.42
High	Master Protein	P31939	Bifunctional purine biosynthesis protein PURH OS=Homo sapiens GN=ATIC PE=1 SV=3	0	FALSE	88.865	46	20	80	20	592	64.6	6.71	265.18	20	0	0.934	1.08	1.02	0.974	1.126	1.223	0.928	1.038	0.731794	0.802241	0.976488	0.878047	0.795707	0.417432	0.677224	0.957859	107047	92611.7	100011	260933	255890	267765	27706.8	25503.8	31188.3	37712.3	33721.6	35005.4	14.47	7.06	18.45	5.43	4.93
High	Master Protein	P49736	DNA replication licensing factor MCM2 OS=Homo sapiens GN=MCM2 PE=1 SV=4	0	FALSE	88.809	27	23	96	23	904	101.8	5.52	308.87	23	0	1.054	0.979	1.095	1.074	1.002	1.065	1.051	1.062	0.878946	0.918691	0.762037	0.782887	0.979288	0.987802	0.922886	0.95503	125685	135301	132470	196753	179759	183192	111267	104647	111441	114323	113110	120108	9.97	0.78	14.48	4.74	8.05
High	Master Protein	P07910	Heterogeneous nuclear ribonucleoproteins C1/C2 OS=Homo sapiens GN=HNRNPC PE=1 SV=4	0	FALSE	88.666	51	21	116	21	306	33.7	5.08	398.73	21	0	1.047	0.943	1.086	1	0.93	0.953	1.046	1.024	0.906241	0.774445	0.803733	0.967216	0.771318	0.694487	0.927635	0.901551	592701	657824	620444	718696	661621	718517	818269	798528	760894	266556	272373	278863	16.85	12.05	2.48	2.52	7.57
High	Master Protein	P11586	C-1-tetrahydrofolate synthase, cytoplasmic OS=Homo sapiens GN=MTHFD1 PE=1 SV=3	0	FALSE	88.596	25	23	78	23	935	101.5	7.3	233.56	23	0	0.986	1.003	1.081	0.983	0.986	1.041	0.977	1.219	0.931303	0.980715	0.831069	0.918416	0.958062	0.984489	0.922921	0.043935	250816	246635	247273	135769	125632	138144	95127.7	90121.9	93797.2	18156	14553	17739.7	3.8	5.07	12.16	3.93	9.06
High	Master Protein	Q16891	MICOS complex subunit MIC60 OS=Homo sapiens GN=IMMT PE=1 SV=1	0	FALSE	88.422	32	27	82	27	758	83.6	6.48	262.93	27	0	0.985	1.032	1.088	0.974	1.14	1.132	1.049	1.038	0.928529	0.96555	0.795736	0.878047	0.764945	0.911607	0.922921	0.957859	250675	239276	246867	416406	382840	427406	51359	51744.3	58572.8	81627	82438.7	85607.4	5.04	5.6	15.33	1.92	2.49
High	Master Protein	P49792	E3 SUMO-protein ligase RanBP2 OS=Homo sapiens GN=RANBP2 PE=1 SV=2	0	FALSE	88.421	15	31	54	30	3224	358	6.2	155.68	31	1	1.123	1.227	1.001	0.995	1.106	1.154	0.986	1.097	0.55606	0.196053	0.924281	0.949918	0.919528	0.792265	0.944478	0.739534	94028	86107.7	105630	116541	116436	117170	71649.3	68696.9	79255	149890	134789	147854	9.88	16.31	11.91	1.57	3.87
High	Master Protein	O00299	Chloride intracellular channel protein 1 OS=Homo sapiens GN=CLIC1 PE=1 SV=4	0	FALSE	88.124	65	16	70	16	241	26.9	5.17	260.4	16	0	1.061	0.993	1.038	1.016			0.957	1.067	0.853297	0.962732	0.972217	0.990928			0.823586	0.933154	233727	249747	247958	231302	222887	227648				376313	337548	360147	2.63	9.81	12.92	11.16	14.54
High	Master Protein	P07195	L-lactate dehydrogenase B chain OS=Homo sapiens GN=LDHB PE=1 SV=2	0	FALSE	87.764	47	18	134	15	334	36.6	6.05	463.76	18	0	1.148	1.009	1.112	1.039	1.087	1.05	1.001	1.052	0.423291	0.997521	0.658326	0.923999	0.919528	0.987802	0.978178	0.996277	436964	497149	501710	474593	426699	456719	631925	654185	686862	294974	280624	295257	16.17	1.93	9.49	4.76	6.69
High	Master Protein	P09651	Heterogeneous nuclear ribonucleoprotein A1 OS=Homo sapiens GN=HNRNPA1 PE=1 SV=5	0	FALSE	87.709	49	16	106	13	372	38.7	9.13	434.6	16	0	1.093	1.145	0.997	1.061	1.072	0.99	1.073	1.049	0.74706	0.536893	0.914146	0.860014	0.957306	0.911607	0.823586	0.998519	469586	448165	513027	476318	477535	448810	347379	376349	372466	494204	505256	530134	10.49	5.2	11.1	7.6	5.11
High	Master Protein	P04083	Annexin A1 OS=Homo sapiens GN=ANXA1 PE=1 SV=2	0	FALSE	87.678	57	18	86	18	346	38.7	7.02	268.19	18	0	0.808	0.662	1.046	1.01	0.968	0.91	1.015	0.999	0.0496488	3.29177e-05	0.952229	0.992109	0.919528	0.368955	0.992027	0.703556	97654.3	119302	78923.8	265852	254262	263095	53098.4	56500.2	51400.7	149171	151554	151365	9.01	42.24	11.4	4.33	2.31
High	Master Protein	P43243	Matrin-3 OS=Homo sapiens GN=MATR3 PE=1 SV=2	0	FALSE	87.331	29	26	88	26	847	94.6	6.25	256.83	26	0	1.026	1.06	0.917	0.931	1.013	1.095	1.038	1.038	0.967706	0.877473	0.407248	0.59402	0.979288	0.977781	0.95326	0.957859	292774	283228	300284	163322	178181	175350	317059	293414	321143	311457	311213	323178	10.21	1.83	7.2	2.36	1.42
High	Master Protein	P62937	Peptidyl-prolyl cis-trans isomerase A OS=Homo sapiens GN=PPIA PE=1 SV=2	0	FALSE	86.76	68	12	155	12	165	18	7.81	426.45	12	0	0.865	1.191	1.191	1.115	1.21	1.421	1.25	1.345	0.271864	0.310338	0.235499	0.510431	0.292252	0.0020588	0.0548059	3.92654e-06	1.66908e+06	1.2118e+06	1.44359e+06	596455	500810	535146	1.61049e+06	1.37138e+06	1.94906e+06	1.71298e+06	1.59261e+06	2.14144e+06	26.24	6.55	15.54	2.25	5.82
High	Master Protein	Q92598	Heat shock protein 105 kDa OS=Homo sapiens GN=HSPH1 PE=1 SV=1	0	FALSE	86.326	29	22	63	18	858	96.8	5.39	191.21	22	2	1.036	1.057	1.006	1.004	0.99	1.07	1.136	1.11	0.93807	0.886945	0.939642	0.975928	0.973501	0.985252	0.500734	0.685719	195382	191619	202486	304710	302842	303586	107234	99209.2	106194	12400	12694.4	14088.9	7.84	8.41	7.57	3.41	3.58
High	Master Protein	Q6P2Q9	Pre-mRNA-processing-splicing factor 8 OS=Homo sapiens GN=PRPF8 PE=1 SV=2	0	FALSE	85.84	11	25	87	25	2335	273.4	8.84	262.11	25	0	1.087	0.998	0.969	1.014	1.049	1.095	0.954	1.091	0.768087	0.975173	0.78158	0.999037	0.979288	0.977781	0.823518	0.779194	192940	209968	209651	183805	189671	181343	72465.1	69387.6	76007	152359	133266	145353	6.43	0.69	7.59	1.4	9.33
High	Master Protein	P60174	Triosephosphate isomerase OS=Homo sapiens GN=TPI1 PE=1 SV=3	0	FALSE	85.778	54	14	77	14	286	30.8	5.92	272.18	14	0	1.157	1.028	1.126	1.039	1.065	1.111	0.946	0.93	0.382905	0.975173	0.577551	0.923999	0.979288	0.941453	0.77978	0.0765958	262176	295235	303400	252391	224084	242904	151108	144844	160903	391360	398047	370064	15.77	7.25	4.36	5.1	9.37
High	Master Protein	P13010	X-ray repair cross-complementing protein 5 OS=Homo sapiens GN=XRCC5 PE=1 SV=3	0	FALSE	85.71	32	23	69	23	732	82.7	5.81	236.18	23	0	1.002	0.898	1.04	1.019	1.077	1.091	0.997	1.137	0.977279	0.548091	0.967333	0.98334	0.948349	0.978704	0.96886	0.360705	95556.6	106575	95743.3	224653	216021	220389	257697	254419	277490	122800	107700	122491	2.57	9.13	11.26	7.29	2.52
High	Master Protein	Q8NE71	ATP-binding cassette sub-family F member 1 OS=Homo sapiens GN=ABCF1 PE=1 SV=2	0	FALSE	85.59	22	18	56	18	845	95.9	6.8	198.54	18	0	0.938	0.907	1.032	0.993			1.01	0.994	0.793189	0.584622	0.98952	0.94572			0.992027	0.642644	33046.2	34171.8	31006.4	114913	111306	115705				141647	143887	143005	12.39	20.02	20.74	1.11	3.7
High	Master Protein	P46087	Probable 28S rRNA (cytosine(4447)-C(5))-methyltransferase OS=Homo sapiens GN=NOP2 PE=1 SV=2	0	FALSE	85.278	28	20	54	20	812	89.2	9.23	179.66	20	0	0.984	1.031	0.999	1.061	1.061	0.995	1.032	1.073	0.925554	0.966525	0.92082	0.860014	0.979288	0.911607	0.954651	0.910383	124525	118908	122539	218424	218658	205825	22784.8	24306.2	24184.3	16200.9	15577.8	16711.3	12.89	13.08	9.01	3.65	4.9
High	Master Protein	P39023	60S ribosomal protein L3 OS=Homo sapiens GN=RPL3 PE=1 SV=2	0	FALSE	84.3	39	21	100	21	403	46.1	10.18	300.19	21	0	1.053	0.963	1.07	1.019	1.066	1.058	1.074	1.086	0.882616	0.855997	0.870852	0.986467	0.979288	0.998604	0.823586	0.822962	743568	813244	783168	385434	360151	378422	653209	657611	696079	529747	523847	568961	2.9	2.89	10.24	4.62	0.72
High	Master Protein	P52209	6-phosphogluconate dehydrogenase, decarboxylating OS=Homo sapiens GN=PGD PE=1 SV=3	0	FALSE	84.07	38	21	101	21	483	53.1	7.23	389.15	21	0	1.093	0.996	1.094	1.108	0.94	1	0.97	1.041	0.745864	0.967333	0.762423	0.545216	0.795707	0.911607	0.904207	0.970165	106707	117054	116604	415104	379354	374725	302961	284780	284652	351358	327649	340934	19.99	1.68	9.4	5.79	9.05
High	Master Protein	P05023	Sodium/potassium-transporting ATPase subunit alpha-1 OS=Homo sapiens GN=ATP1A1 PE=1 SV=1	0	FALSE	84.003	25	20	85	20	1023	112.8	5.49	291.17	20	0	0.96	1.023	1.051	0.982	1.094	1.117	0.992	1.02	0.842118	0.981434	0.938434	0.918416	0.919528	0.921653	0.954651	0.883058	210261	197414	201873	184023	175094	187371	136916	134088	149758	61740.7	60044.8	61236.6	5.14	1.94	16.59	6.85	9.28
High	Master Protein	Q08J23	tRNA (cytosine(34)-C(5))-methyltransferase OS=Homo sapiens GN=NSUN2 PE=1 SV=2	0	FALSE	83.456	30	20	59	20	767	86.4	6.77	202.34	20	0	1.087	1.153	0.968	0.974	0.969	1.126	1.095	1.093	0.766383	0.495535	0.773203	0.878047	0.919528	0.911607	0.749151	0.796312	76722.4	72364.4	83417	154943	160103	159152	35862.8	30884.8	34761.2	19966.4	20006.8	21860.5	9.64	4	4.62	10.17	0.68
High	Master Protein	P62805	Histone H4 OS=Homo sapiens GN=HIST1H4A PE=1 SV=2	0	FALSE	83.378	69	14	165	14	103	11.4	11.36	514.78	14	0	0.965	0.876	1.675	1.035	1.082	0.867	0.903	1.058	0.852655	0.40226	3.74014e-11	0.936412	0.919528	0.0929206	0.500734	0.970165	346558	381787	334265	806610	481462	779585	1.94625e+06	2.42955e+06	2.10638e+06	1.26363e+06	1.07812e+06	1.14092e+06	30.37	27.61	21.91	27.83	20.54
High	Master Protein	Q15233	Non-POU domain-containing octamer-binding protein OS=Homo sapiens GN=NONO PE=1 SV=4	0	FALSE	83.126	45	17	88	15	471	54.2	8.95	269.62	17	1	0.774	1.171	0.943	1.078	1.049	1.053	0.992	1.001	0.0115822	0.407659	0.616016	0.766061	0.979288	0.987802	0.954651	0.728963	83846	55397.6	64873.7	212838	225709	197433	337634	336388	354145	179227	177573	177820	1.41	6.48	5.61	1.27	5.26
High	Master Protein	P48643	T-complex protein 1 subunit epsilon OS=Homo sapiens GN=CCT5 PE=1 SV=1	0	FALSE	82.73	46	26	97	26	541	59.6	5.66	278.55	26	0	1.09	1.04	1.02	1.016	1.009	1.039	0.801	1.058	0.758847	0.944191	0.97784	0.991468	0.979288	0.978881	0.0243132	0.970165	236228	247740	257604	342268	335477	336927	495985	481548	500509	470290	356021	376642	4.46	9.27	11.55	3.35	4.97
High	Master Protein	P07737	Profilin-1 OS=Homo sapiens GN=PFN1 PE=1 SV=2	0	FALSE	82.609	78	13	123	13	140	15	8.27	460.48	13	0	1.058	1.12	1.055	1.07	1.075	1.103	1.054	1.134	0.864738	0.650616	0.927377	0.819238	0.953381	0.967837	0.919975	0.393432	193257	182424	204374	279270	264823	261006	440902	429686	473907	210302	195443	221626	1.1	7.9	15.71	4.32	1.45
High	Master Protein	P42167	Lamina-associated polypeptide 2, isoforms beta/gamma OS=Homo sapiens GN=TMPO PE=1 SV=2	0	FALSE	82.576	52	17	62	10	454	50.6	9.38	212.46	17	7	0.913	0.873	0.929	0.964	1.201	1.09	1.069	1.063	0.561532	0.383733	0.503409	0.84168	0.352107	0.978704	0.831738	0.947795	68451.8	71574.6	62466.1	175912	189271	182410	12603.2	13893.6	15140.2	83119.2	83612.3	88890.1	12.08	12.19	10.16	10.72	1.69
High	Master Protein	P27708	CAD protein OS=Homo sapiens GN=CAD PE=1 SV=3	0	FALSE	82.555	12	21	68	21	2225	242.8	6.46	230.46	21	0	1.068	1.041	1.077	1.179	1.059	1.065	0.931	1.062	0.839459	0.944159	0.847119	0.110056	0.979288	0.987802	0.70533	0.95503	68718.1	70465	73369.1	110497	102628	93744.6	87489.1	86986.8	92623.6	22482	19704.7	20929.6	7.03	8.11	7.94	4.34	11.59
High	Master Protein	Q9UQ80	Proliferation-associated protein 2G4 OS=Homo sapiens GN=PA2G4 PE=1 SV=3	0	FALSE	82.494	41	18	98	18	394	43.8	6.55	313.23	18	0	1.019	1.003	0.99	0.967	1.02	1.074	0.95	1.005	0.985407	0.980715	0.881621	0.860014	0.996042	0.985252	0.80755	0.742921	144731	147049	147432	278996	281929	288511	123356	117074	125782	116915	110563	111113	8.66	13.55	24.16	9.43	7.47
High	Master Protein	Q1KMD3	Heterogeneous nuclear ribonucleoprotein U-like protein 2 OS=Homo sapiens GN=HNRNPUL2 PE=1 SV=1	0	FALSE	82.369	27	17	57	17	747	85.1	4.91	182.76	17	0	0.972	1.016	1.028	1.001	1.108	1.06	1.018	1.02	0.880793	0.997521	0.998005	0.967216	0.909987	0.997425	0.992027	0.859857	60223.3	57596.6	58515	120020	116708	119934	18801.7	19650.6	20835.8	43149.8	43066.3	43906.5	8.71	3.09	11.71	4.31	5.1
High	Master Protein	P54577	Tyrosine--tRNA ligase, cytoplasmic OS=Homo sapiens GN=YARS PE=1 SV=4	0	FALSE	82.34	47	25	105	25	528	59.1	7.05	324.41	25	0	0.958	1.016	1.064	1.016	1.017	1.093	1.015	1.061	0.836938	0.997521	0.896425	0.99067	0.986334	0.977781	0.992027	0.957859	138298	130473	132519	407043	382625	400525	131685	122626	133977	341216	326357	346219	2.76	0.43	1.77	1.16	7.7
High	Master Protein	P61247	40S ribosomal protein S3a OS=Homo sapiens GN=RPS3A PE=1 SV=2	0	FALSE	81.806	69	22	124	22	264	29.9	9.73	354.09	22	0	0.993	0.967	1.072	1.001	1.062	1.056	1.043	1.114	0.952311	0.874319	0.870852	0.967216	0.979288	0.994616	0.94262	0.576633	310149	318283	307873	542136	505877	541595	690868	695023	734041	456608	427502	476220	4.99	1.27	9.83	7.94	5.15
High	Master Protein	P12268	Inosine-5'-monophosphate dehydrogenase 2 OS=Homo sapiens GN=IMPDH2 PE=1 SV=2	0	FALSE	81.511	44	19	77	17	514	55.8	6.9	258.74	19	2	0.937	0.893	1.156	1.069	1.185	1.185	0.983	1.046	0.745407	0.514744	0.390987	0.824957	0.446686	0.636877	0.938877	0.994798	95850.3	100622	89807.5	289246	250274	270679	128113	128132	151809	221716	208328	217947	7.05	5.36	20.99	1.13	4.76
High	Master Protein	P08133	Annexin A6 OS=Homo sapiens GN=ANXA6 PE=1 SV=3	0	FALSE	81.348	30	20	67	20	673	75.8	5.6	207.33	20	0	0.962	0.936		0.1	1.021	1.042			0.849105	0.739356		4.68971e-16	0.997768	0.985252			371155	381731	357162			2077.84	396485	388496	404961				6.11	1.73	7.54
High	Master Protein	P35658	Nuclear pore complex protein Nup214 OS=Homo sapiens GN=NUP214 PE=1 SV=2	0	FALSE	81.05	11	17	34	17	2090	213.5	7.47	112.09	17	0			0.889	0.94			1.016	0.979			0.245066	0.677678			0.992027	0.638173				96476.5	108513	102601				12787.9	13266.6	12990.7				6.54	11.01
High	Master Protein	Q7Z6Z7	E3 ubiquitin-protein ligase HUWE1 OS=Homo sapiens GN=HUWE1 PE=1 SV=3	0	FALSE	80.889	7	22	57	22	4374	481.6	5.22	211.28	22	0	1.024	1.015	0.961	1.099	0.973	1.042	0.976	1.033	0.986094	0.997521	0.732184	0.644324	0.919528	0.985252	0.920369	0.940846	39763.9	40133.8	40729.8	65111.6	67770.4	59248	49120.6	45875.8	47817.7	35960.5	33974.1	35080	5.81	2.74	10.19	5.89	9.78
High	Master Protein	Q02878	60S ribosomal protein L6 OS=Homo sapiens GN=RPL6 PE=1 SV=3	0	FALSE	80.299	40	19	135	19	288	32.7	10.58	402.17	19	0	0.898	1.017	0.937	1.085	1.028	1.038	1.098	1.042	0.461886	0.997335	0.565526	0.71195	0.999435	0.978704	0.738597	0.975594	728026	642352	653498	1.06292e+06	1.1348e+06	979546	824281	816521	847277	699087	736498	767437	11.28	4.34	19.84	14.04	16.49
High	Master Protein	P11388	DNA topoisomerase 2-alpha OS=Homo sapiens GN=TOP2A PE=1 SV=3	0	FALSE	79.82	18	24	65	18	1531	174.3	8.72	200.33	24	6	1.15	0.948	1.027	0.975			1.105	1.075	0.423094	0.795288	0.995244	0.878047			0.682983	0.901551	98049	118874	112726	248164	241715	254634				70483.9	72390.8	77854.7	25.69	2.77	3.56	2.72	6.13
High	Master Protein	P23246	Splicing factor, proline- and glutamine-rich OS=Homo sapiens GN=SFPQ PE=1 SV=2	0	FALSE	79.777	38	25	97	24	707	76.1	9.44	277.3	25	1	1.007	1.012	0.964	0.925	1.055	1.035	1.013	1.014	0.987779	0.997521	0.751705	0.533259	0.979288	0.978704	0.996866	0.830555	226622	225559	228265	534015	553947	577220	204281	208318	215524	257732	257277	260997	1.91	5.89	5.93	2.82	8.68
High	Master Protein	O75533	Splicing factor 3B subunit 1 OS=Homo sapiens GN=SF3B1 PE=1 SV=3	0	FALSE	78.926	20	19	49	19	1304	145.7	7.09	176.12	19	0	0.99	0.999	0.995	0.977	1.069	1.084	1.03	1.004	0.948529	0.976608	0.904961	0.898223	0.972621	0.978704	0.957657	0.739534	171842	170312	170176	108065	108619	110586	23868.7	23540.7	25514.9	55606.4	57067.4	57289.2	9.06	8.39	2.04	2.01	5.83
High	Master Protein	Q16658	Fascin OS=Homo sapiens GN=FSCN1 PE=1 SV=3	0	FALSE	78.876	43	18	54	18	493	54.5	7.24	184.06	18	0			1.064	1.034			1.047	1.054			0.893821	0.939329			0.927374	0.988072				329663	309722	318817				411980	409173	431153				8.26	6.78
High	Master Protein	Q7L014	Probable ATP-dependent RNA helicase DDX46 OS=Homo sapiens GN=DDX46 PE=1 SV=2	0	FALSE	78.536	23	24	64	23	1031	117.3	9.29	208.66	24	1	0.941	0.933	1.019	0.923	1.035	1.018	0.991	1.076	0.766383	0.731191	0.976009	0.518514	0.998264	0.975095	0.954651	0.900227	252657	254980	237830	214990	210989	232990	168086	170923	173925	109277	100690	108342	4.41	10.15	6.47	3.77	5.12
High	Master Protein	O75643	U5 small nuclear ribonucleoprotein 200 kDa helicase OS=Homo sapiens GN=SNRNP200 PE=1 SV=2	0	FALSE	78.503	13	24	65	24	2136	244.4	6.06	195.58	24	0	1.011	0.996	1.03	1.02	0.996	1.021	0.993	1.023	0.998108	0.967766	0.995099	0.983288	0.979288	0.977781	0.954651	0.899124	102236	103797	103408	130273	126518	127767	63784.1	62237.3	63547.9	97211.8	94322.6	96484.3	9.06	6.81	21.2	4.28	7.4
High	Master Protein	O94776	Metastasis-associated protein MTA2 OS=Homo sapiens GN=MTA2 PE=1 SV=1	0	FALSE	78.29	44	24	62	23	668	75	9.66	183.98	24	1	1.052	1.134	0.961	0.997	0.981	1.065	1.056	1.101	0.885353	0.584055	0.740594	0.960082	0.943078	0.987802	0.909766	0.718013	96575	89596.3	101597	117823	122552	118235	130433	120062	127894	83864.5	80419.3	88554.7	5.8	11.89	15.97	3.43	4.32
High	Master Protein	O00567	Nucleolar protein 56 OS=Homo sapiens GN=NOP56 PE=1 SV=4	0	FALSE	77.839	26	17	70	17	594	66	9.19	218.48	17	0	1.065	0.941	1.011	0.971	1.062	0.992	1.055	1.133	0.849105	0.759366	0.952229	0.878047	0.979288	0.911607	0.916915	0.39719	60467.6	68440	64370.3	205025	202764	211232	53761.7	57552.5	57103.5	72958.5	67895.8	76936.2	11.84	8.52	7.93	4.73	5.15
High	Master Protein	P00338	L-lactate dehydrogenase A chain OS=Homo sapiens GN=LDHA PE=1 SV=2	0	FALSE	77.823	44	18	126	15	332	36.7	8.27	446.49	18	3	0.925	0.925	1.098	0.957	1.091	1.087	1.01	1.036	0.668568	0.691777	0.746809	0.795149	0.919528	0.978704	0.992027	0.947795	1.24975e+06	1.24988e+06	1.15573e+06	1.04061e+06	947771	1.08781e+06	345233	346458	376549	378390	368978	382154	9.75	1.28	10.05	4.48	5.08
High	Master Protein	P05198	Eukaryotic translation initiation factor 2 subunit 1 OS=Homo sapiens GN=EIF2S1 PE=1 SV=3	0	FALSE	77.167	46	14	61	14	315	36.1	5.08	218.04	14	0	1.09	0.974	1.057	1.035	1.023	1.065	1.04	1.064	0.766383	0.903266	0.922392	0.935193	0.998628	0.987802	0.944478	0.946404	49140	54962.9	53553.7	160569	151900	155137	65471.9	62909.2	66977.2	88681.9	86700.5	92251.7	8.78	1.16	18.72	2.43	1.39
High	Master Protein	Q13310	Polyadenylate-binding protein 4 OS=Homo sapiens GN=PABPC4 PE=1 SV=1	0	FALSE	76.856	22	18	59	9	644	70.7	9.26	206.28	18	0			0.965	0.934	1.066	1.079	0.99	0.982			0.76101	0.618822	0.979288	0.978881	0.953751	0.500289				118446	122693	126760	59583.1	58867.8	63505.8	59777.3	60279.6	59202.6				4.63	4.35
High	Master Protein	P15880	40S ribosomal protein S2 OS=Homo sapiens GN=RPS2 PE=1 SV=2	0	FALSE	76.579	50	17	111	17	293	31.3	10.24	330.42	17	0	0.859	0.892	1.063	1.023	1.064	0.998	1.016	1.021	0.235075	0.514744	0.903471	0.973315	0.979288	0.911607	0.992027	0.888599	936319	900720	803851	564438	531177	551640	260011	277342	276776	280116	278922	284721	17.31	15.55	20.84	14.22	8.3
High	Master Protein	O75083	WD repeat-containing protein 1 OS=Homo sapiens GN=WDR1 PE=1 SV=4	0	FALSE	76.569	34	16	71	16	606	66.2	6.65	229.18	16	0	1.026	1.058	0.98	0.983	1.006	1.039	1.183	1.099	0.967619	0.884303	0.842246	0.918416	0.979288	0.978881	0.225553	0.77687	318275	308620	326513	179550	183189	182695	361633	350220	363893	8944.01	9629.23	10581	2.88	10.97	11.48	6.35	4.56
High	Master Protein	P30041	Peroxiredoxin-6 OS=Homo sapiens GN=PRDX6 PE=1 SV=3	0	FALSE	76.272	43	15	58	15	224	25	6.38	191.22	15	0	0.83	0.967	1.073	1.036	0.99	0.984	0.981	1.024	0.401734	0.901075	0.867092	0.929889	0.973354	0.857553	0.927635	0.901936	18618.5	15989.7	15458.9	194969	181709	188199	36936.7	37168.3	36556.8	165245	158282	162083	22.15	0.54	17.15	8.98	6.2
High	Master Protein	Q14008	Cytoskeleton-associated protein 5 OS=Homo sapiens GN=CKAP5 PE=1 SV=3	0	FALSE	76.139	14	22	59	22	2032	225.4	7.8	167.72	22	0	1.061	1.064	1.022	0.976	0.997	1.051	1.012	1.138	0.852872	0.863538	0.982216	0.893771	0.979288	0.987802	0.992688	0.357628	66266.2	66116.4	70329.9	156632	153322	160427	39978.9	37923.5	39839	47787.2	42489	48354.4	5.01	6.4	12.01	6.33	1.7
High	Master Protein	P49915	GMP synthase [glutamine-hydrolyzing] OS=Homo sapiens GN=GMPS PE=1 SV=1	0	FALSE	75.934	28	20	60	20	693	76.7	6.87	194.53	20	0	0.967	1.059	1.062	1.026	1.003	1.065	0.902	1.05	0.858656	0.882677	0.906453	0.967216	0.979288	0.987802	0.493226	0.998519	83300.3	76088.2	80562.5	272040	256158	265047	51331.1	48308.4	51469.7	84419.9	72486.1	76105	7.51	3.09	9.4	2.24	4.9
High	Master Protein	P17987	T-complex protein 1 subunit alpha OS=Homo sapiens GN=TCP1 PE=1 SV=1	0	FALSE	75.784	34	18	127	18	556	60.3	6.11	373.5	18	0	0.971	0.981	1.011	0.993	1.12	1.12	0.972	1.065	0.878116	0.928438	0.952229	0.946798	0.833353	0.911607	0.909766	0.945771	242607	240245	235643	489974	484572	493215	301751	301621	337912	230488	210397	224027	10.28	0.26	13.5	3.19	6.35
High	Master Protein	P18669	Phosphoglycerate mutase 1 OS=Homo sapiens GN=PGAM1 PE=1 SV=2	0	FALSE	75.524	42	11	72	11	254	28.8	7.18	266.78	11	0	1.012	1.027	1.125	1.041	1.033	1.081	1.161	1.111	0.999908	0.976608	0.584811	0.920857	0.998628	0.978704	0.337662	0.739534	133003	131052	134595	365399	324790	351087	203489	194555	210233	6423.98	6709.3	7457.07	2.29	3.36	9.4	12.58	12.24
High	Master Protein	P46940	Ras GTPase-activating-like protein IQGAP1 OS=Homo sapiens GN=IQGAP1 PE=1 SV=1	0	FALSE	74.991	15	19	50	19	1657	189.1	6.48	148.48	19	0	1.027	0.928	0.947	0.924	1.013	0.943			0.964641	0.71824	0.642139	0.522441	0.979288	0.625451			64293.1	71139	66042.7	110013	116172	119091	17780	19103	18013.7				4.93	5.77	18.11	7.4	9.94
High	Master Protein	Q12931	Heat shock protein 75 kDa, mitochondrial OS=Homo sapiens GN=TRAP1 PE=1 SV=3	0	FALSE	74.823	31	18	76	17	704	80.1	8.21	274.5	18	0	1.049	0.98	1.107	0.99	1.027	0.988	0.964	1.132	0.936552	0.920418	0.692794	0.929889	0.998628	0.901168	0.861086	0.399693	32615.4	34920.9	34212.9	197658	178584	199738	10570.8	10979	10852	30426.8	25906.5	29337.1	16.01	12.14	15.57	6.27	7.65
High	Master Protein	Q14152	Eukaryotic translation initiation factor 3 subunit A OS=Homo sapiens GN=EIF3A PE=1 SV=1	0	FALSE	74.766	20	24	59	24	1382	166.5	6.79	180.57	24	0	1.019	1.059	0.97	1.001	1.048	0.912	0.966	1.068	0.985407	0.881457	0.788412	0.967216	0.979288	0.380328	0.86292	0.929243	241708	232407	246222	210528	216968	210320	46564.8	53531	48809.3	40696.2	36778	39296.1	4.34	0.88	9.76	2.1	5.45
High	Master Protein	P37802	Transgelin-2 OS=Homo sapiens GN=TAGLN2 PE=1 SV=3	0	FALSE	74.557	48	10	67	10	199	22.4	8.25	204.84	10	0	0.903	1.008	1.024	1.036	1.002	1.217	1.049	1.073	0.496638	0.997335	0.989775	0.929889	0.979288	0.44851	0.922921	0.904045	80189.6	71808.7	72399.7	265103	258928	255929	24526.7	20200.1	24574.3	174924	170927	183435	12.2	13.51	10.11	9.66	3.53
High	Master Protein	Q8N163	Cell cycle and apoptosis regulator protein 2 OS=Homo sapiens GN=CCAR2 PE=1 SV=2	0	FALSE	74.461	23	19	57	19	923	102.8	5.22	197.97	19	0	1.136	1.012	1.121	1.004	1.024	1.059	1.009	0.994	0.510103	0.997521	0.616016	0.980004	0.998628	0.998604	0.992027	0.851694	47065.6	52807.7	53452.8	77677.6	69308.8	77338.7	55857.1	53987.4	57188.7	1822.11	1849.19	1838.85	26.66	3.43	11	8.08	6.88
High	Master Protein	P54136	Arginine--tRNA ligase, cytoplasmic OS=Homo sapiens GN=RARS PE=1 SV=2	0	FALSE	74.356	35	19	55	19	660	75.3	6.68	173.16	19	0	1.157	1.071	1.003	0.913	1.069	1.109	1.002	1.069	0.542341	0.837773	0.930844	0.436261	0.972621	0.948946	0.978863	0.929243	30322.9	32749.3	35089.3	166470	165937	182280	67261.7	64878.1	71923.8	135901	127395	136212	27.8	10.91	12.33	2.79	8.1
High	Master Protein	P62979	Ubiquitin-40S ribosomal protein S27a OS=Homo sapiens GN=RPS27A PE=1 SV=2	0	FALSE	74.302	69	14	200	14	156	18	9.64	676.9	14	0	1.014	0.969	1.088	1.017	1.09	1.084	1.048	1.022	0.997397	0.882677	0.794774	0.98943	0.919528	0.978704	0.922921	0.8966	209765	219398	212608	471675	433494	463635	1.03902e+06	1.04542e+06	1.133e+06	884998	907080	927450	5.83	1.01	7.19	13.59	12.37
High	Master Protein	O00425	Insulin-like growth factor 2 mRNA-binding protein 3 OS=Homo sapiens GN=IGF2BP3 PE=1 SV=2	0	FALSE	74.183	39	19	50	17	579	63.7	8.87	158.28	19	0	0.754	1.374	1.09	1.022	1.017	1.065	1.05	1.037	0.342593	0.532151	0.782824	0.980004	0.98405	0.987802	0.922886	0.95503	6622.58	3632.03	4991.05	94981.6	87141.2	92968.2	16932.7	16163.1	17217	121147	122716	127247	39.74	61.97	51.21	4.34	9.27
High	Master Protein	P27824	Calnexin OS=Homo sapiens GN=CANX PE=1 SV=2	0	FALSE	73.938	40	23	61	23	592	67.5	4.6	170.7	23	0	1.265	1.12	1.253	1.053	1.103	1.115	1.135	1.069	0.247954	0.693192	0.0514821	0.878047	0.919528	0.923378	0.514653	0.929243	25811.6	29157.8	32644.3	267316	213316	253857	74413.3	73628.7	82112.3	189313	200944	214791	19.26	4.45	15.41	4.16	14.01
High	Master Protein	Q9H0A0	RNA cytidine acetyltransferase OS=Homo sapiens GN=NAT10 PE=1 SV=2	0	FALSE	73.228	20	19	43	19	1025	115.7	8.27	135.9	19	0	0.996	0.846	1.038	0.95					0.964521	0.235689	0.970133	0.742543					125899	148259	125432	174325	167915	183525							6.63	14.9	20.66	5.91	8.35
High	Master Protein	O95347	Structural maintenance of chromosomes protein 2 OS=Homo sapiens GN=SMC2 PE=1 SV=2	0	FALSE	73.224	19	23	69	23	1197	135.6	8.43	204.08	23	0	1.097	1.084	1.043	1.092	1.046	1.04	0.94	1.078	0.724752	0.792183	0.95704	0.670236	0.979288	0.983287	0.754401	0.900227	198989	201453	218294	152572	146239	139686	43005.2	43223	44973	22504.6	19617.6	21147.4	2.61	2.49	16.88	8.93	1.19
High	Master Protein	Q14697	Neutral alpha-glucosidase AB OS=Homo sapiens GN=GANAB PE=1 SV=3	0	FALSE	72.606	23	20	71	20	944	106.8	6.14	218.01	20	0	1.055	1.06	0.995	0.989	0.977	1.046	1.042	1.059	0.910305	0.878913	0.904961	0.927797	0.919528	0.985252	0.943568	0.967871	42884	42703.4	45259.3	209156	210235	211551	75103.9	70171.7	73375.2	208085	204769	216808	4.87	6.74	15.05	5.31	8.28
High	Master Protein	P33991	DNA replication licensing factor MCM4 OS=Homo sapiens GN=MCM4 PE=1 SV=5	0	FALSE	72.305	27	18	50	18	863	96.5	6.74	161.19	18	0	1.08	0.995	1.013	0.966	1.052	1.117	1.006	1.111	0.796527	0.966335	0.956086	0.857613	0.979288	0.921653	0.988389	0.599745	351092	380974	379046	348250	343850	360322	30349.1	28567.8	31913.1	124439	112652	125202	17.5	2.62	12.01	5.47	6.92
High	Master Protein	P20042	Eukaryotic translation initiation factor 2 subunit 2 OS=Homo sapiens GN=EIF2S2 PE=1 SV=2	0	FALSE	72.196	54	16	66	16	333	38.4	5.8	215.28	16	0	0.977	0.962	1.137	1.142	1.051	1.104	1	1.081	0.900424	0.853888	0.505962	0.300343	0.979288	0.964079	0.975528	0.869741	105971	107558	103502	156747	137881	137230	111388	106045	117046	146029	135140	146048	5.02	4.25	11.8	7.06	1.96
High	Master Protein	Q02790	Peptidyl-prolyl cis-trans isomerase FKBP4 OS=Homo sapiens GN=FKBP4 PE=1 SV=3	0	FALSE	72.14	46	19	81	19	459	51.8	5.43	275.14	19	0	1.045	1.068	1.018	1.019	1.029	1.094	1.039	1.045	0.913486	0.846287	0.970133	0.98334	0.998628	0.977781	0.948412	0.985706	188438	184333	196942	180727	177527	177281	182272	171498	187609	72869.3	72510.5	75742.4	2.4	0.08	2.17	3.79	0.38
High	Master Protein	P13667	Protein disulfide-isomerase A4 OS=Homo sapiens GN=PDIA4 PE=1 SV=2	0	FALSE	72.117	36	22	81	22	645	72.9	5.07	255.42	22	0	1.052	1.019	1.02	1.102	1.043	1.114	1.007	1.123	0.884513	0.99276	0.976488	0.59402	0.979288	0.926309	0.989821	0.480185	413035	426782	434690	305332	299417	277106	58682.4	54942.4	61217.9	85869.7	76978.7	86433.2	6.89	3.33	0.99	11.61	5.43
High	Master Protein	P38159	RNA-binding motif protein, X chromosome OS=Homo sapiens GN=RBMX PE=1 SV=3	0	FALSE	71.785	48	22	79	22	391	42.3	10.05	227.62	22	0	0.984	1.033	0.871	0.939	0.989	1.007	1.099	0.972	0.924652	0.963731	0.143902	0.66541	0.973171	0.926309	0.737762	0.39719	666997	635480	656253	226242	259651	240905	273506	268742	270625	316406	357734	347655	17.9	1.53	15.26	11.51	9.19
High	Master Protein	Q99661	Kinesin-like protein KIF2C OS=Homo sapiens GN=KIF2C PE=1 SV=2	0	FALSE	71.655	29	16	48	13	725	81.3	7.83	162.07	16	3	0.996	0.928	0.88	0.973	1.006	1.186	0.986	1.079	0.964521	0.714162	0.188879	0.878047	0.979288	0.636877	0.944478	0.88866	76644.9	82281.9	76346.2	76673.1	87149.6	78790.1	38964.7	33063.4	39206.7	53184.6	48645.4	52465.6	5.18	9.9	4.61	15.18	7.13
High	Master Protein	O60264	SWI/SNF-related matrix-associated actin-dependent regulator of chromatin subfamily A member 5 OS=Homo sapiens GN=SMARCA5 PE=1 SV=1	0	FALSE	70.904	20	21	49	21	1052	121.8	8.09	162.07	21	0	0.877	1.005	0.985	1.028	1.048	1.141	1.084	1.064	0.354132	0.986631	0.86648	0.966925	0.979288	0.851462	0.780176	0.947046	46204.8	40316	40515.4	223895	227333	217885	13479.4	12385	14127.3	13703.7	13969.6	14858.7	9.86	1.13	24.09	3.68	6.11
High	Master Protein	O60841	Eukaryotic translation initiation factor 5B OS=Homo sapiens GN=EIF5B PE=1 SV=4	0	FALSE	70.587	16	18	44	17	1220	138.7	5.49	144.06	18	1	1.151	1.358	0.982	0.948	0.979	1.097	1.095	1.171	0.799625	0.18151	0.848896	0.734004	0.935169	0.977781	0.749151	0.126965	14024.2	11881.7	16135	178194	181475	187908	12106.2	10810.5	11856.5	153676	143704	168336	24.72	2.63	11.94	10.41	5.92
High	Master Protein	Q9Y5B9	FACT complex subunit SPT16 OS=Homo sapiens GN=SUPT16H PE=1 SV=1	0	FALSE	70.519	15	20	70	20	1047	119.8	5.66	218.84	20	0	1.075	1.011	1.036	1.051	0.995	1.039	1.071	1.036	0.813404	0.997521	0.976488	0.893771	0.979288	0.978881	0.823586	0.947795	222244	236189	238853	134475	129744	127936	219502	210140	218352	160346	165846	171760	9.63	0.02	12.27	9.48	0.4
High	Master Protein	P08621	U1 small nuclear ribonucleoprotein 70 kDa OS=Homo sapiens GN=SNRNP70 PE=1 SV=2	0	FALSE	70.453	34	15	104	15	437	51.5	9.94	360.12	15	0	1.004	1.135	0.98	0.905	1.056	0.99	1.087	1.092	0.979025	0.579215	0.842607	0.366253	0.979288	0.911607	0.77708	0.774577	266004	235294	267023	209797	213997	231736	202247	215564	213514	308921	307503	335751	6.97	5.29	2.91	7.49	8.58
High	Master Protein	Q9Y265	RuvB-like 1 OS=Homo sapiens GN=RUVBL1 PE=1 SV=1	0	FALSE	70.423	36	13	57	13	456	50.2	6.42	197.45	13	0	1.058	0.909	1.004	1.049	1.036	1.088	0.948	1.096	0.867113	0.608211	0.936024	0.902447	0.99701	0.978704	0.79022	0.76315	52536	61178.3	55592.8	154665	154047	147413	24890.6	23695.4	25790.1	27082.6	23412.8	25668.7	5.41	12.62	3.07	5.48	3.24
High	Master Protein	O43776	Asparagine--tRNA ligase, cytoplasmic OS=Homo sapiens GN=NARS PE=1 SV=1	0	FALSE	70.303	31	18	56	18	548	62.9	6.25	174.31	18	0	1.082	1.168	0.995	0.981	0.914	1.029	1.06	1.048	0.785971	0.42385	0.908924	0.914769	0.66506	0.978704	0.883496	0.996277	115384	106855	124817	221636	222652	225959	54371.3	48305.3	49704.6	44582.8	45133.5	47278.3	8.2	7.48	18.12	5.68	2.3
High	Master Protein	P31946	14-3-3 protein beta/alpha OS=Homo sapiens GN=YWHAB PE=1 SV=3	0	FALSE	69.775	56	15	99	7	246	28.1	4.83	306.53	15	4	0.974	0.992	1.039	1.029	1.036	1.029	0.999	1.036	0.8882	0.958975	0.970133	0.963658	0.99701	0.978704	0.975528	0.954259	281814	276789	274466	365154	351616	354819	176460	177657	182738	114556	110427	114452	3	6.98	11.63	6.8	1.27
High	Master Protein	P30613	Pyruvate kinase PKLR OS=Homo sapiens GN=PKLR PE=1 SV=2	0	FALSE	69.589	37	17	66	15	574	61.8	7.74	224.35	17	0			0.879	0.895			0.952	1.043			0.185412	0.271062			0.811913	0.977515				145211	165154	162232				65129.6	59434.7	62009.9				6.13	9.51
High	Master Protein	P31146	Coronin-1A OS=Homo sapiens GN=CORO1A PE=1 SV=4	0	FALSE	69.324	32	20	84	18	461	51	6.68	278.27	20	1	0.897	0.946	0.776	0.814	0.991	1.036			0.458376	0.788029	0.325778	0.573005	0.973501	0.978704			449414	426223	403211	4358.86	5615.14	5353.2	1.20509e+06	1.15187e+06	1.19383e+06				2.45	0.64	18.48	13.73	23.64
High	Master Protein	O00571	ATP-dependent RNA helicase DDX3X OS=Homo sapiens GN=DDX3X PE=1 SV=3	0	FALSE	69.152	30	16	64	15	662	73.2	7.18	204.15	16	0	1.023	0.957	1.049	1.064	1.134	1.089	1.045	1.112	0.975518	0.837773	0.945334	0.842269	0.781166	0.978704	0.927744	0.591749	63589.1	67929.2	65032.3	138527	132103	130184	107361	111799	121746	52990.2	49799.3	55381.1	22.99	4.98	30.06	9.67	6.08
High	Master Protein	P35998	26S protease regulatory subunit 7 OS=Homo sapiens GN=PSMC2 PE=1 SV=3	0	FALSE	68.935	42	18	54	18	433	48.6	5.95	178.59	18	0	0.972	1.035	1.03	1.028	1.231	1.277	1.034	1.064	0.878946	0.958975	0.992863	0.966937	0.183475	0.136732	0.954651	0.946031	139831	131243	135854	252342	244902	245579	19038.3	18351.6	23443.2	55795.8	54200.7	57676.5	10.43	1.02	7.08	2.49	4.14
High	Master Protein	Q8NC51	Plasminogen activator inhibitor 1 RNA-binding protein OS=Homo sapiens GN=SERBP1 PE=1 SV=2	0	FALSE	68.807	32	13	74	13	408	44.9	8.65	266.82	13	0	0.96	0.984	1.021	0.953	1	1.071	1.109	1.025	0.843428	0.942951	0.982216	0.774874	0.979288	0.985252	0.661684	0.904045	271127	264490	260361	407577	399110	427544	187080	174795	187139	204232	220828	226395	23.96	0.17	10.98	7.15	9.53
High	Master Protein	Q9UQ35	Serine/arginine repetitive matrix protein 2 OS=Homo sapiens GN=SRRM2 PE=1 SV=2	0	FALSE	68.703	10	19	55	19	2752	299.4	12.06	167.35	19	0	1.163	1.072	0.996	0.954	0.984	0.891	1.052	1.033	0.367415	0.837954	0.913037	0.778659	0.954146	0.2223	0.920369	0.940846	49860.5	54112.7	57991.6	134279	134783	140693	22518.4	24874.7	22158	56683.5	57740.4	59634.8	16.32	8.91	10.87	3.83	12.1
High	Master Protein	P40227	T-complex protein 1 subunit zeta OS=Homo sapiens GN=CCT6A PE=1 SV=3	0	FALSE	68.254	35	18	91	18	531	58	6.68	286.16	18	0	1.161	1.262	1.05	0.988	1.038	1.071	0.977	1.017	0.362728	0.109686	0.940755	0.926444	0.986334	0.985252	0.922921	0.853604	135366	124608	157200	361985	344909	366337	285670	276936	296620	262669	252477	256683	3.57	9.7	6.12	1.31	2.36
High	Master Protein	Q15046	Lysine--tRNA ligase OS=Homo sapiens GN=KARS PE=1 SV=3	0	FALSE	68.147	31	19	77	19	597	68	6.35	227.7	19	0	0.991	0.996	0.945	0.973	1.02	1.044	1.007	0.997	0.950336	0.968229	0.624838	0.878047	0.996566	0.985252	0.991571	0.688295	144526	143690	143181	188411	199452	193583	184182	179934	187867	149050	150485	150108	5.52	6.31	14.29	3.03	2.23
High	Master Protein	Q9HCC0	Methylcrotonoyl-CoA carboxylase beta chain, mitochondrial OS=Homo sapiens GN=MCCC2 PE=1 SV=1	0	FALSE	68.075	32	15	46	15	563	61.3	7.68	176.92	15	0	1.011	1.238	0.854	1.021			0.933	0.934	0.997581	0.161196	0.0830429	0.980004			0.737762	0.257773	83175.3	67929.6	84099.8	229280	268432	224534				12519.8	12502.2	11675.4	9.93	27.94	16.15	22.48	1.6
High	Master Protein	P62191	26S protease regulatory subunit 4 OS=Homo sapiens GN=PSMC1 PE=1 SV=1	0	FALSE	67.717	48	21	63	19	440	49.2	6.21	188.91	21	2	1.081	1.017	0.975	0.98	1.172	1.153	0.979	0.996	0.786918	0.997335	0.81362	0.911502	0.540895	0.792265	0.922962	0.671061	161780	171996	174956	232394	238368	237108	35859.9	36479.5	42043.6	124605	122533	122030	12.33	2.22	6.32	2.01	4.48
High	Master Protein	P13489	Ribonuclease inhibitor OS=Homo sapiens GN=RNH1 PE=1 SV=2	0	FALSE	67.391	46	16	64	16	461	49.9	4.82	234.07	16	0	1.368	1.199	0.997	0.959	0.995	1.104	1.071	1.071	0.106236	0.443768	0.913244	0.818089	0.979288	0.964079	0.823586	0.912677	18661.8	21291.2	25520.7	113155	113516	118051	78571.5	70786	78149	121011	121001	129647	8.33	9.13	11.44	5.47	11.83
High	Master Protein	Q99459	Cell division cycle 5-like protein OS=Homo sapiens GN=CDC5L PE=1 SV=2	0	FALSE	67.383	33	20	45	20	802	92.2	8.18	146.1	20	0	1.185	1.285	1.018	0.911	0.995	1.03			0.496638	0.128194	0.97469	0.468488	0.979288	0.978704			27345.5	25224.6	32414.1	66240.8	65042.6	72728	18022.3	17413.5	17935				27.39	17.94	20.37	4.04	12.43
High	Master Protein	Q9P258	Protein RCC2 OS=Homo sapiens GN=RCC2 PE=1 SV=2	0	FALSE	67.135	41	20	80	20	522	56	8.78	255.42	20	0	1.003	1.053	0.959	0.993	1.047	1.051	0.975	1.057	0.979025	0.907104	0.721362	0.944353	0.979288	0.987802	0.920369	0.971977	200053	190676	200697	379270	395547	381934	439005	437274	459436	339345	312983	330895	5.43	2.02	5.91	7.37	8.88
High	Master Protein	Q14566	DNA replication licensing factor MCM6 OS=Homo sapiens GN=MCM6 PE=1 SV=1	0	FALSE	66.683	24	20	73	20	821	92.8	5.41	219.04	20	0	0.987	0.994	1.01	0.971	1.032	1.017	1.009	1.097	0.936552	0.964	0.951107	0.878047	0.998628	0.9713	0.992027	0.739534	132625	131700	130884	238918	236555	246085	96838.7	98273.8	99954.1	66846.8	61506.3	67452.8	11.72	0.93	6.42	7.53	4.32
High	Master Protein	P12004	Proliferating cell nuclear antigen OS=Homo sapiens GN=PCNA PE=1 SV=1	0	FALSE	66.496	52	13	44	13	261	28.8	4.69	148.74	13	0	1.106	1.16	1.215	1.063	1.099	1.062			0.678384	0.458359	0.137187	0.852142	0.919528	0.993735			89605.2	85421.6	99089.6	172800	142266	162604	116646	120658	128160				13.78	5.01	4.66	5.55	4.59
High	Master Protein	P27635	60S ribosomal protein L10 OS=Homo sapiens GN=RPL10 PE=1 SV=4	0	FALSE	66.44	34	8	70	8	214	24.6	10.08	230.07	8	0	1.02	1.283	0.964	1.063	1.098	1.038	1.023	1.107	0.979025	0.0713596	0.753486	0.852142	0.919528	0.978881	0.978863	0.656271	145156	115407	148107	271640	281666	255627	303263	320694	332968	218705	202150	223760	9.09	9.87	13.39	12.14	7.38
High	Master Protein	Q86UX7	Fermitin family homolog 3 OS=Homo sapiens GN=FERMT3 PE=1 SV=1	0	FALSE	66.353	34	16	76	16	667	75.9	6.98	229.5	16	0	1.063	0.976	1.049	0.969	1.027	1.061	1.057	1.121	0.849105	0.910314	0.940828	0.87018	0.998628	0.995675	0.904207	0.501818	74017.8	80608.5	78705.6	137966	131479	142384	38011.8	36800.3	39044.4	50861.5	47983.9	53786	23.25	13.88	10.87	3.69	5.99
High	Master Protein	P33992	DNA replication licensing factor MCM5 OS=Homo sapiens GN=MCM5 PE=1 SV=5	0	FALSE	66.188	34	20	73	20	734	82.2	8.37	212.07	20	0	1.028	1.012	0.894	1.075	1.045	1.054	0.944	1.036	0.964521	0.997521	0.279815	0.778659	0.979288	0.988535	0.774097	0.952712	132132	134208	135877	280580	313686	260908	176041	174449	183950	243962	222155	230199	2.7	5.56	10.8	2.73	15.88
High	Master Protein	Q99460	26S proteasome non-ATPase regulatory subunit 1 OS=Homo sapiens GN=PSMD1 PE=1 SV=2	0	FALSE	66.072	20	17	45	17	953	105.8	5.39	143.29	17	0	0.855	1.06	1.034	1.036	1.027	0.927	1.057	1.031	0.224437	0.877473	0.983227	0.929889	0.998628	0.487624	0.908703	0.929312	54664.1	44107.2	46762.7	167906	162354	162046	13965.9	15460.2	14337.8	70878.6	72681.5	74903.4	18.49	4.4	10.03	0.58	3.45
High	Master Protein	O43175	D-3-phosphoglycerate dehydrogenase OS=Homo sapiens GN=PHGDH PE=1 SV=4	0	FALSE	65.965	37	18	91	18	533	56.6	6.71	322.97	18	0	1.068	1.049	0.995	0.979	1.043	1.028	1.06	1.049	0.839459	0.915308	0.90588	0.907327	0.979288	0.978704	0.88701	0.998519	296436	301626	316546	147404	148134	150605	172990	175472	180346	78463.8	79228.3	83144	13.7	0.98	11.58	2.53	3.36
High	Master Protein	Q9Y266	Nuclear migration protein nudC OS=Homo sapiens GN=NUDC PE=1 SV=1	0	FALSE	65.883	49	17	77	17	331	38.2	5.38	245.99	17	0	1.065	1.091	1.044	0.945	1.107	1.107	1.045	1.009	0.849086	0.759344	0.953961	0.701637	0.91716	0.953082	0.930771	0.777235	213700	208551	227615	231968	222145	245509	108071	108107	119636	213998	221549	223591	2.41	12.03	10.92	5.57	7.53
High	Master Protein	Q92900	Regulator of nonsense transcripts 1 OS=Homo sapiens GN=UPF1 PE=1 SV=2	0	FALSE	65.511	23	22	50	22	1129	124.3	6.61	151.63	22	0	1.019	0.922	1.079	1.035	1.024	1.08	0.993	1.069	0.997581	0.675642	0.836838	0.934096	0.998628	0.978704	0.954651	0.929808	31724.3	35059.8	32318.7	200553	185818	193721	31036.3	29429.5	31796.4	44769.7	41586.5	44441.3	18.61	2.38	6.97	1.75	0.96
High	Master Protein	P07237	Protein disulfide-isomerase OS=Homo sapiens GN=P4HB PE=1 SV=3	0	FALSE	65.219	36	18	95	18	508	57.1	4.87	311.12	18	0	1.186	1.081	1.016	0.977	1.305	1.347	1.23	1.271	0.259774	0.797617	0.967333	0.899404	0.0285237	0.0222069	0.0943099	0.000799611	169544	186028	201124	398667	392218	407882	247495	239732	323006	206084	199508	253509	8.34	14.29	10.31	2.48	5.75
High	Master Protein	Q14676	Mediator of DNA damage checkpoint protein 1 OS=Homo sapiens GN=MDC1 PE=1 SV=3	0	FALSE	65.103	17	16	35	16	2089	226.5	5.47	110.68	16	0	1.558	1.12	0.862	0.884					0.301929	0.928438	0.24966	0.433546					2846.68	3959.94	4435.76	40788.3	47316.2	46162.8							16.83	36.83	25.38	11.83	15.06
High	Master Protein	P35241	Radixin OS=Homo sapiens GN=RDX PE=1 SV=1	0	FALSE	65.033	24	20	69	8	583	68.5	6.37	188.07	20	0	0.962	1.085	1.008	1.001			0.938	1.012	0.85761	0.909123	0.944624	0.975928			0.751239	0.814443	13000.4	11530	12511.7	63349.9	62840.2	63296.8				32714.7	30318	30688.9	21.48	7.38	4.04	4.43	3.84
High	Master Protein	P09211	Glutathione S-transferase P OS=Homo sapiens GN=GSTP1 PE=1 SV=2	0	FALSE	64.927	58	10	50	10	210	23.3	5.64	187.8	10	0	1.12	0.639	1.137	1.111	1.072	1.121	1.018	0.987	0.914048	0.161697	0.502291	0.518775	0.961446	0.911607	0.991571	0.559439	2113.81	3707.57	2368.39	412198	362449	370865	74930.8	71633.6	80291.5	63931.6	65929.6	65098.2	34.65	18.36	26.15	5.98	1.89
High	Master Protein	Q14839	Chromodomain-helicase-DNA-binding protein 4 OS=Homo sapiens GN=CHD4 PE=1 SV=2	0	FALSE	64.668	13	19	54	18	1912	217.9	5.86	155.52	19	1	1.018	1.05	0.929	1.008	1.011	1.022	1.186	1.157	0.986094	0.912214	0.50003	0.986887	0.979288	0.977781	0.224167	0.19686	54508.7	52866.5	55506.5	108503	116795	107670	15647.4	15466.4	15813	28275.3	28988.1	33530.5	19.91	8.01	9.82	4.8	4.56
High	Master Protein	P51991	Heterogeneous nuclear ribonucleoprotein A3 OS=Homo sapiens GN=HNRNPA3 PE=1 SV=2	0	FALSE	64.621	31	16	87	14	378	39.6	9.01	276.27	16	1	1.093	1.097	0.944	0.965	1.125	1.086	1.11	1.075	0.744954	0.738517	0.621212	0.844784	0.795707	0.978704	0.647828	0.904045	93966.1	93613.5	102732	369151	391229	382614	81568.2	84528.1	91776	129341	133597	143600	3.92	1.66	4.05	4.36	5.01
High	Master Protein	P12814	Alpha-actinin-1 OS=Homo sapiens GN=ACTN1 PE=1 SV=2	0	FALSE	64.603	21	16	57	7	892	103	5.41	174.81	16	0	1.169	1.313	0.943	0.955					0.335122	0.0377768	0.765402	0.875665					168474	149926	196904	37169.4	39426.4	38936.4							2.83	6.24	11.02	6.92	9.11
High	Master Protein	P62241	40S ribosomal protein S8 OS=Homo sapiens GN=RPS8 PE=1 SV=2	0	FALSE	64.399	53	12	81	12	208	24.2	10.32	271.29	12	0	0.945	1.066	1.026	1.015	1.178	1.071	1.171	1.108	0.779561	0.853888	0.994118	0.993975	0.494537	0.985252	0.293665	0.637204	122528	108615	115813	477205	465086	470347	316106	347871	372426	319326	337436	374010	10.01	0.14	18.7	5.28	4.66
High	Master Protein	P24752	Acetyl-CoA acetyltransferase, mitochondrial OS=Homo sapiens GN=ACAT1 PE=1 SV=1	0	FALSE	64.196	34	15	46	15	427	45.2	8.85	159.05	15	0	1.025	1.051	0.936	0.944	1.035	0.908	0.948	1.019	0.970816	0.910314	0.561116	0.69827	0.997768	0.360439	0.79022	0.874076	70856.8	69052.1	72596.5	138158	147590	146285	54810.9	62487.1	56749	69357.6	64506.2	65750	3.71	5.17	11.89	5.82	5.05
High	Master Protein	Q15393	Splicing factor 3B subunit 3 OS=Homo sapiens GN=SF3B3 PE=1 SV=4	0	FALSE	63.663	17	18	59	18	1217	135.5	5.26	158.97	18	0	1.17	1.11	1.017	1.017	1.112	1.116	0.995	1.064	0.331841	0.691539	0.967333	0.99067	0.89687	0.921653	0.954651	0.945731	51049.2	53796.3	59704	136562	134343	134338	64834.1	64566.7	72076.9	36814.6	34414.3	36632.7	8.9	10.14	13.94	1.33	5.85
High	Master Protein	Q9Y2W1	Thyroid hormone receptor-associated protein 3 OS=Homo sapiens GN=THRAP3 PE=1 SV=2	0	FALSE	63.603	20	20	47	19	955	108.6	10.15	131.59	20	1	1.082	1.055	1.027	1.001	0.964	0.993	1.007	1.023	0.784734	0.895782	0.995244	0.967216	0.919528	0.911607	0.991571	0.8966	177148	181756	191673	128900	125540	128792	91611.9	88883	88279.5	107914	106264	108672	12.73	9.84	1.54	9.86	4.51
High	Master Protein	P18124	60S ribosomal protein L7 OS=Homo sapiens GN=RPL7 PE=1 SV=1	0	FALSE	63.435	46	18	103	18	248	29.2	10.65	279.11	18	0	0.909	1.098	0.906	0.85	0.936	0.995	1.041	1.007	0.535655	0.734044	0.3346	0.0406611	0.78904	0.911607	0.943568	0.765988	341641	282752	310500	237635	262186	279446	442748	416471	414290	375814	388353	391262	1.24	0.82	35.59	11.65	6.02
High	Master Protein	P08708	40S ribosomal protein S17 OS=Homo sapiens GN=RPS17 PE=1 SV=2	0	FALSE	63.144	67	10	39	10	135	15.5	9.85	132.07	10	0	1.65	0.975	1.068	1.065	1.152	1.045			2.94001e-08	0.906251	0.883155	0.837487	0.684353	0.985252			80350.7	135987	132549	150133	140606	140948	14611.2	16113.4	16830.6				19	0.21	23.82	9.08	11.5
High	Master Protein	P55884	Eukaryotic translation initiation factor 3 subunit B OS=Homo sapiens GN=EIF3B PE=1 SV=3	0	FALSE	63.14	29	16	52	16	814	92.4	5	185.83	16	0	1.013	0.952	1.004	1.009	1.007	1.068	1.069	1.064	0.997581	0.815778	0.938377	0.99067	0.979288	0.987802	0.833299	0.946031	153837	163616	155832	200650	199762	198772	8921.96	8411.58	8981.4	27248.5	27386.5	29132.2	8.52	6.66	17.83	2.25	1.53
High	Master Protein	P31943	Heterogeneous nuclear ribonucleoprotein H OS=Homo sapiens GN=HNRNPH1 PE=1 SV=4	0	FALSE	62.738	31	11	70	4	449	49.2	6.3	247.95	11	8	1.105	1.028	0.926	1.004	1.063	1.051	1.049	1.049	0.678701	0.973489	0.476797	0.975609	0.979288	0.987802	0.922921	0.998519	135964	146195	150292	87910.5	94941.7	87602.1	123365	124793	131146	130850	130862	137213	18.93	4.87	7.91	11.19	14.65
High	Master Protein	P41252	Isoleucine--tRNA ligase, cytoplasmic OS=Homo sapiens GN=IARS PE=1 SV=2	0	FALSE	62.607	19	20	58	20	1262	144.4	6.15	163.02	20	0	0.974	0.893	1.102	0.982	0.98	1.024	1.001	1.101	0.897752	0.510472	0.721362	0.918416	0.9421	0.977781	0.978303	0.724512	32726.1	35700.2	31890.1	131347	119158	133703	25842.8	24744.8	25335.6	60325.9	54869.9	60395.1	11.72	0.23	20.5	2.63	4.56
High	Master Protein	Q15366	Poly(rC)-binding protein 2 OS=Homo sapiens GN=PCBP2 PE=1 SV=1	0	FALSE	62.33	29	10	101	4	365	38.6	6.79	384.89	10	0	1.125	1.084	1.19	1.596	0.958	0.959	0.994	1.081	0.784734	0.833	0.310558	1.12668e-07	0.919528	0.740008	0.954651	0.883058	25858	26836.8	29078.8	46115.4	38763.9	28902.4	25029.6	25014.2	23984.6	19080.3	17542.5	18963.7	12.77	6.15	8.23	20.96	16.76
High	Master Protein	Q9HB71	Calcyclin-binding protein OS=Homo sapiens GN=CACYBP PE=1 SV=2	0	FALSE	61.795	58	14	54	14	228	26.2	8.25	184.28	14	0	1.127	0.995	1.094	1.021	1.104	1.132	1.042	1.043	0.532572	0.966335	0.765402	0.980423	0.919528	0.911607	0.943568	0.977515	90429	102461	101949	410563	375439	402248	117065	114243	129274	237955	237650	247901	5.3	23.4	8.93	2.54	10.01
High	Master Protein	Q13185	Chromobox protein homolog 3 OS=Homo sapiens GN=CBX3 PE=1 SV=4	0	FALSE	61.719	42	10	74	10	183	20.8	5.33	258.49	10	0	0.912	1.025	1.027	1.037	1.095	1.122	1.015	1.034	0.561413	0.979775	0.995099	0.929889	0.919528	0.911607	0.992027	0.945771	417745	371948	381061	234398	228329	226053	39222.5	38283.5	42941	160857	157806	163222	7.22	7.1	2.17	5.53	0.72
High	Master Protein	P23526	Adenosylhomocysteinase OS=Homo sapiens GN=AHCY PE=1 SV=4	0	FALSE	61.718	36	16	58	15	432	47.7	6.34	197.55	16	1	1.071	1.045	1.064	1.079	0.965	0.999	1.002	1.036	0.841671	0.930491	0.897196	0.757086	0.919528	0.911607	0.978863	0.947795	48128.2	49309	51542.3	367668	345658	340734	78478.8	75816.3	75717.5	77422.9	74882.1	77554.6	13.06	0.92	15.5	2.69	2.57
High	Master Protein	Q8IY81	pre-rRNA processing protein FTSJ3 OS=Homo sapiens GN=FTSJ3 PE=1 SV=2	0	FALSE	61.639	19	11	45	11	847	96.5	8.4	153.04	11	0	1.121	0.983	1.017	0.996	0.958	1.065	1.039	1.094	0.900418	0.944159	0.968862	0.957614	0.919528	0.987802	0.948418	0.76315	8925.66	10172.5	10003.6	98190.4	96559.1	98563.2	48548.6	43674.2	46495.7	71633.8	68045.9	74409.5	34.02	5.47	12.75	7.15	12.38
High	Master Protein	Q9BUF5	Tubulin beta-6 chain OS=Homo sapiens GN=TUBB6 PE=1 SV=1	0	FALSE	61.606	26	12	72	4	446	49.8	4.88	181.54	12	0			0.927	0.815							0.692794	0.176901								22653.4	24430.5	27795.3										7.23	14.84
High	Master Protein	Q14684	Ribosomal RNA processing protein 1 homolog B OS=Homo sapiens GN=RRP1B PE=1 SV=3	0	FALSE	60.949	25	16	51	16	758	84.4	9.76	171.09	16	0	0.926	0.956	1.005	1.004	1.009	1.076	1.218	1.091	0.678701	0.833351	0.938434	0.981452	0.979288	0.985252	0.120479	0.773686	85927.4	83232.8	79592.5	74329.4	73937.3	74041.3	21900.6	20540.7	22107.8	27138.8	30302.2	33065.6	15.79	10.79	7.46	6.97	1.75
High	Master Protein	P06744	Glucose-6-phosphate isomerase OS=Homo sapiens GN=GPI PE=1 SV=4	0	FALSE	60.855	32	17	59	17	558	63.1	8.32	177.89	17	0	0.99	1.03	1.106	1.001	1.018	1.063	1.063	1.087	0.948262	0.968229	0.694937	0.968716	0.986334	0.988535	0.86292	0.817277	274920	264360	272229	311274	281359	310904	229987	220117	234032	243338	237947	258623	7.47	7	4.57	8.91	5.95
High	Master Protein	Q9UQE7	Structural maintenance of chromosomes protein 3 OS=Homo sapiens GN=SMC3 PE=1 SV=2	0	FALSE	60.775	17	19	46	19	1217	141.5	7.18	138.93	19	0	1.306	1.052	1.021	0.954	0.987	1.088	1.001	1.041	0.0213535	0.909123	0.984186	0.843221	0.961859	0.978704	0.978863	0.990588	43871	54474.5	57300.5	56693.8	55534.2	59404.8	45880.2	41624.6	45269	15750.1	15145.4	15772.1	7.05	10.01	22.84	5.04	0.28
High	Master Protein	Q9NVP1	ATP-dependent RNA helicase DDX18 OS=Homo sapiens GN=DDX18 PE=1 SV=2	0	FALSE	60.556	25	16	50	16	670	75.4	9.5	155.31	16	0	1.035	0.924	1.073	1.002	1.081	1.035	1.02	1.03	0.948262	0.691359	0.86648	0.971001	0.923885	0.978704	0.988389	0.929243	98448.3	110217	101846	215163	200510	214655	70628.1	73731.6	76345.9	132928	131594	135577	19.59	2.13	4.04	5.02	4.75
High	Master Protein	P30050	60S ribosomal protein L12 OS=Homo sapiens GN=RPL12 PE=1 SV=1	0	FALSE	60.365	64	10	79	10	165	17.8	9.42	231.74	10	0	0.774	1.112	1.036	0.988	1.04	1.06	1.073	1.111	0.0464719	0.733052	0.97784	0.927797	0.981483	0.998604	0.823586	0.607746	37830.3	26321.8	29267.4	278431	268760	281710	393441	386303	409330	347326	335476	372610	8.87	18.5	7.41	7.11	8.01
High	Master Protein	P63244	Receptor of activated protein C kinase 1 OS=Homo sapiens GN=RACK1 PE=1 SV=3	0	FALSE	60.231	51	15	59	15	317	35.1	7.69	201.76	15	0	1.196	1.198	0.983	1.011	1.006	1.005	1.037	1.06	0.224437	0.291488	0.85129	0.993341	0.979288	0.923378	0.95326	0.957859	51950.4	51869.5	62131.6	291078	296236	287880	185600	185776	186730	175080	171183	181513	4.76	2.74	5.74	2.31	9.19
High	Master Protein	O43143	Pre-mRNA-splicing factor ATP-dependent RNA helicase DHX15 OS=Homo sapiens GN=DHX15 PE=1 SV=2	0	FALSE	59.832	20	17	89	16	795	90.9	7.46	278.07	17	1	1.031	1.071	1.097	0.992	1.024	1.122	1.022	1.068	0.958152	0.838975	0.746979	0.935193	0.998628	0.911607	0.983961	0.931151	181241	174475	186816	175427	159863	176915	145122	132485	148639	118614	113481	121175	5.2	3.49	11.19	1.66	6.04
High	Master Protein	P28838	Cytosol aminopeptidase OS=Homo sapiens GN=LAP3 PE=1 SV=3	0	FALSE	58.783	32	13	44	13	519	56.1	7.93	145.9	13	0	1.015	0.869	1	1	1.074	1.106	0.965	1.052	0.997397	0.366496	0.922392	0.967216	0.954146	0.953082	0.86292	0.996277	35481.9	41441.5	36030.1	106993	106990	106952	17239.2	16740.9	18512.5	37355.2	34269.2	36037.7	12.01	5.16	26.6	5.59	1.88
High	Master Protein	Q16666	Gamma-interferon-inducible protein 16 OS=Homo sapiens GN=IFI16 PE=1 SV=3	0	FALSE	58.736	18	12	47	12	785	88.2	9.28	156.98	12	0	0.993	0.95			1.071	1.122			0.957907	0.801166			0.961859	0.911607			525954	550099	522490				215006	205219	230312				9.1	6.34	14.46
High	Master Protein	Q99714	3-hydroxyacyl-CoA dehydrogenase type-2 OS=Homo sapiens GN=HSD17B10 PE=1 SV=3	0	FALSE	58.644	61	10	40	10	261	26.9	7.78	132.46	10	0	1.086	0.958	1.074	1.06	1.03	1.038	1.046	1.052	0.770479	0.838975	0.86121	0.87018	0.998628	0.978704	0.927635	0.995143	55664.7	63078.5	60441.4	87009.8	80992.4	82121.1	47661.5	47279.4	49076.2	28441.7	28282.6	29745.7	14.9	5.62	4.63	6.25	4.26
High	Master Protein	P78344	Eukaryotic translation initiation factor 4 gamma 2 OS=Homo sapiens GN=EIF4G2 PE=1 SV=1	0	FALSE	58.585	23	15	53	15	907	102.3	7.14	163.38	15	0	1.159	1.091	0.998	1.01	0.951	1.049	0.99	1.036	0.37366	0.759344	0.914146	0.999855	0.896579	0.986348	0.95326	0.948031	61728.2	65581.5	71571	65120	65280.9	64504.9	59953	54350.6	57000.9	48533.2	46385.4	48044.7	22.7	3.08	8.53	5.69	6.89
High	Master Protein	Q01813	ATP-dependent 6-phosphofructokinase, platelet type OS=Homo sapiens GN=PFKP PE=1 SV=2	0	FALSE	58.398	26	16	33	13	784	85.5	7.55	97.38	16	4	1.314	0.966	1.048	0.984	0.965	1.004	1.003	1.006	0.304638	0.895076	0.949737	0.920538	0.919528	0.921653	0.978863	0.749903	15180.1	20655.2	19953	72103.1	68819.1	73283.8	199044	191253	191999	119211	118875	119537	27.43	4.5	9.09	8.69	5.69
High	Master Protein	Q14978	Nucleolar and coiled-body phosphoprotein 1 OS=Homo sapiens GN=NOLC1 PE=1 SV=2	0	FALSE	58.233	20	19	85	19	699	73.6	9.47	223.86	19	0	1.08	1.078	1.091	0.918	1.126	1.092	0.971	1.001	0.795678	0.81185	0.78158	0.485527	0.795707	0.977781	0.908703	0.725637	329335	329737	355613	161321	147932	175643	204385	210839	230236	121995	118366	118438	35.6	9.78	6.76	3.79	7.09
High	Master Protein	Q01518	Adenylyl cyclase-associated protein 1 OS=Homo sapiens GN=CAP1 PE=1 SV=5	0	FALSE	58.131	33	14	47	14	475	51.9	8.06	152.62	14	0	0.911	0.97	1.085	0.99	1.013	0.953	1.108	1.101	0.549471	0.885901	0.810095	0.929889	0.979288	0.693827	0.661684	0.719724	122387	114915	111501	139073	128162	140491	77173.9	82030.8	78152.9	70364	70836.9	77993.4	20.8	2.28	13.16	8.23	6.27
High	Master Protein	P62826	GTP-binding nuclear protein Ran OS=Homo sapiens GN=RAN PE=1 SV=3	0	FALSE	58.122	37	11	39	11	216	24.4	7.49	133.06	11	0	0.975	1.04	1.154	1.04	1.104	1.092	0.987	1.092	0.893908	0.944159	0.39834	0.923314	0.919528	0.977781	0.947098	0.796312	57986.5	54356.5	56534.1	539257	467164	518525	119700	120986	132102	26111.2	23600.3	25769.5	4.73	19.67	18.11	6.14	7.18
High	Master Protein	Q16543	Hsp90 co-chaperone Cdc37 OS=Homo sapiens GN=CDC37 PE=1 SV=1	0	FALSE	58.081	37	16	64	16	378	44.4	5.25	186.06	16	0	1.035	1.015	0.919	0.962	1.137	1.128	1.029	1.073	0.945317	0.997521	0.42224	0.83067	0.771318	0.911607	0.965743	0.904045	73743	75204.8	76345.9	122361	133186	127164	57574.5	58022.6	65446.2	100451	96318.8	103377	17.56	8.69	4.52	2.15	2.89
High	Master Protein	Q14103	Heterogeneous nuclear ribonucleoprotein D0 OS=Homo sapiens GN=HNRNPD PE=1 SV=1	0	FALSE	58.041	44	17	60	14	355	38.4	7.81	176.91	17	3	1.024	0.983	1.047	1.015	1.03	1.023	1.026	1.068	0.973947	0.934047	0.951107	0.993341	0.998628	0.977781	0.975528	0.929808	166644	173625	170599	503035	480596	495583	247341	249162	254790	133536	128257	136994	9.81	8.49	7.72	4.77	2.67
High	Master Protein	P27348	14-3-3 protein theta OS=Homo sapiens GN=YWHAQ PE=1 SV=1	0	FALSE	57.991	49	13	75	7	245	27.7	4.78	252.17	13	0	1.038	1.04	1.124	1.065	1.003	1.037	1.009	1.159	0.933858	0.944159	0.594249	0.837487	0.979288	0.978704	0.992027	0.340918	118231	118005	122759	186222	165734	174879	37485.7	36243.6	37591.6	9788.56	8525.13	9877.71	8.81	15.19	18.32	4.8	8.79
High	Master Protein	Q86UE4	Protein LYRIC OS=Homo sapiens GN=MTDH PE=1 SV=2	0	FALSE	57.89	28	13	35	13	582	63.8	9.32	113.74	13	0	0.965	0.826	0.986	0.855					0.877528	0.23184	0.900422	0.138027					22469.8	26266.5	21686.7	50750.7	51472.1	59376.3							19.57	2.49	21.55	5	18.67
High	Master Protein	P46013	Antigen KI-67 OS=Homo sapiens GN=MKI67 PE=1 SV=2	0	FALSE	57.593	10	22	30	22	3256	358.5	9.45	83.03	22	0	1.312	1.154	0.999	0.967					0.471419	0.768209	0.921601	0.857613					8570.72	9742.09	11246.2	93065.7	93125.1	96279.5							8.28	1.4	22.63	9.32	13.39
High	Master Protein	P42166	Lamina-associated polypeptide 2, isoform alpha OS=Homo sapiens GN=TMPO PE=1 SV=2	0	FALSE	57.516	21	11	49	4	694	75.4	7.66	168.79	11	0			1.08	1.069	0.94	1.005	1.065	1.04			0.855656	0.878047	0.798115	0.923378	0.861086	0.991513				22319.7	20671.9	20878.5	3845.6	3597.55	3615.81	3592.86	3677.86	3825.01				11.03	8.11
High	Master Protein	Q14683	Structural maintenance of chromosomes protein 1A OS=Homo sapiens GN=SMC1A PE=1 SV=2	0	FALSE	57.31	15	16	43	16	1233	143.1	7.64	139.55	16	0	1.172	1.137	0.982	0.959	1.001	1.024	1.088	1.086	0.322299	0.574858	0.847377	0.819974	0.979288	0.977781	0.771426	0.855801	65350.1	67341	76561.8	152604	155451	159068	17085.8	16706	17099.5	13987.4	14013	15214.6	12.06	2.68	14.43	7.35	7.37
High	Master Protein	P25786	Proteasome subunit alpha type-1 OS=Homo sapiens GN=PSMA1 PE=1 SV=1	0	FALSE	56.736	40	13	52	13	263	29.5	6.61	165.73	13	0	0.941	1.063	1.048	0.959	1.058	1.134	0.937	1.022	0.766383	0.866117	0.948938	0.819075	0.979288	0.904959	0.749151	0.904045	248873	220395	234277	94082.6	89798.2	98100	68289.9	63729.9	72260.5	23407	21457.9	21921.5	12.33	17.43	3.14	5.91	9.33
High	Master Protein	P02786	Transferrin receptor protein 1 OS=Homo sapiens GN=TFRC PE=1 SV=2	0	FALSE	56.629	22	15	59	15	760	84.8	6.61	186.71	15	0	1.034	0.97	1.059	1.029	0.995	0.984	0.964	1.015	0.948262	0.884972	0.917055	0.963658	0.979288	0.861894	0.861086	0.842304	89720.7	95645.5	92786.9	199976	188819	194405	9330.98	9441.11	9288.73	220658	209403	212612	9.16	4.63	1.57	2.66	9.71
High	Master Protein	Q9UHX1	Poly(U)-binding-splicing factor PUF60 OS=Homo sapiens GN=PUF60 PE=1 SV=1	0	FALSE	56.439	28	14	35	14	559	59.8	5.29	109.42	14	0	1.12	1.094	1.106	1.124	1.073	1.365	0.751	0.812	0.570426	0.750259	0.69395	0.434714	0.954146	0.013287	0.00185917	0.000170724	63713.6	65262.9	71382.8	111299	100589	99015.8	2272.77	1787.64	2439.55	15530	14355.6	11660.5	6.4	6.25	5.06	5.3	7.32
High	Master Protein	P62195	26S protease regulatory subunit 8 OS=Homo sapiens GN=PSMC5 PE=1 SV=1	0	FALSE	56.088	38	13	46	11	406	45.6	7.55	146.7	13	0	0.843	1.041	1.016	0.919	1.072	1.081	1.055	1.116	0.161552	0.944159	0.96683	0.491264	0.959519	0.978704	0.893499	0.695159	75111.3	60843.6	63324.2	121253	119395	131913	37752.9	37439.8	40467.3	7886.82	7457.07	8322.84	7.12	1.17	10.63	5.72	8.72
High	Master Protein	P55084	Trifunctional enzyme subunit beta, mitochondrial OS=Homo sapiens GN=HADHB PE=1 SV=3	0	FALSE	56.033	30	17	49	17	474	51.3	9.41	122.43	17	0	0.994	1	1.218	1.162	1.041	1.057	1.016	1.064	0.950336	0.979775	0.128103	0.17937	0.981483	0.995675	0.992027	0.946031	49192.4	48863.4	48884	150890	123855	129876	31182.7	30697.1	32446.9	111074	106086	112886	10.05	6.38	7.45	4.91	10.38
High	Master Protein	P27816	Microtubule-associated protein 4 OS=Homo sapiens GN=MAP4 PE=1 SV=3	0	FALSE	55.999	17	15	38	15	1152	120.9	5.43	121.24	15	0	0.967	1.063	0.955	0.998			1.148	1.225	0.857238	0.864515	0.695118	0.963658			0.520442	0.18708	72108.9	65567.2	69719.1	178497	186824	178914				1178.74	1103.79	1352.63	30.33	7.04	10.86	2.35	2.86
High	Master Protein	P47914	60S ribosomal protein L29 OS=Homo sapiens GN=RPL29 PE=1 SV=2	0	FALSE	55.943	42	12	95	12	159	17.7	11.66	308.61	12	0	0.978	0.999	0.871	1.078	0.936	0.905	1.206	1.105	0.904603	0.976608	0.143911	0.767116	0.78904	0.337927	0.157436	0.674382	1.16989e+06	1.14512e+06	1.144e+06	90179.3	103488	83677.6	500962	517702	468758	921562	1.00524e+06	1.1112e+06	28.44	0.79	39.31	7.83	7.79
High	Master Protein	P50570	Dynamin-2 OS=Homo sapiens GN=DNM2 PE=1 SV=2	0	FALSE	55.895	20	14	43	14	870	98	7.44	137.44	14	0	0.994	0.913	1.14	1.047	1.002	1.08	0.988	1.049	0.950336	0.673431	0.483585	0.911502	0.979288	0.978704	0.948418	0.998519	23222.7	25296.3	23090.6	91371.7	80145.5	87269.1	62472.2	57936.9	62593.2	77994.7	73469.6	77055.7	9.51	34.11	11.28	0.37	5.02
High	Master Protein	Q99623	Prohibitin-2 OS=Homo sapiens GN=PHB2 PE=1 SV=2	0	FALSE	55.885	54	17	65	17	299	33.3	9.83	206.76	17	0	0.923	0.931	1.07	0.916	0.937	0.954	0.989	1.063	0.656044	0.731191	0.870852	0.461861	0.795707	0.700946	0.95326	0.952712	92748.2	91946.6	85615.5	234997	219606	256473	89731.4	88214.5	84118.3	261443	243408	258637	14.61	10.53	14.55	4.06	15.55
High	Master Protein	P53621	Coatomer subunit alpha OS=Homo sapiens GN=COPA PE=1 SV=2	0	FALSE	55.844	13	12	46	12	1224	138.3	7.66	151.45	12	0	0.953	0.92	1.053	1.124	1.087	1.073	1.031	1.059	0.815236	0.674813	0.936271	0.433546	0.919528	0.985252	0.955998	0.970165	69663.2	72150	66411.7	110473	104956	98242.7	26171.3	26517.5	28441.4	43549.6	42385	44881.7	2.77	12.26	12.2	3.43	6.68
High	Master Protein	Q9NVI7	ATPase family AAA domain-containing protein 3A OS=Homo sapiens GN=ATAD3A PE=1 SV=2	0	FALSE	55.83	29	15	43	6	634	71.3	8.98	146.46	15	9	0.922	0.921	1.094	1.018	1.025	1.061	1.026	1.078	0.64699	0.676114	0.765402	0.987704	0.998628	0.994616	0.975528	0.889346	81579.8	81692.5	75216.1	129802	118676	127526	33115.7	31985.8	33950.2	119675	113972	122836	7.6	0.31	19.27	5.42	6.43
High	Master Protein	Q9Y4L1	Hypoxia up-regulated protein 1 OS=Homo sapiens GN=HYOU1 PE=1 SV=1	0	FALSE	55.577	17	16	32	16	999	111.3	5.22	102.18	16	0	1.061	1.023	1.039	0.912	1.1	1.087			0.853297	0.980715	0.970133	0.429841	0.919528	0.978704			66504.1	68958.2	70549.7	164306	158195	180173	20229	20471.1	22261.9				5.62	6.35	1.15	10.69	17.27
High	Master Protein	Q9P2E9	Ribosome-binding protein 1 OS=Homo sapiens GN=RRBP1 PE=1 SV=4	0	FALSE	55.531	23	17	47	17	1410	152.4	8.6	146.3	17	0	0.965	1.129	0.9	0.779	0.891	0.92	0.865	0.996	0.853297	0.608211	0.526179	0.0289184	0.435695	0.444343	0.224363	0.671061	130341	111456	125829	25672.9	28510.3	32957.1	156406	151494	139335	209712	182234	181488	24.08	9.19	10.06	11.76	6.17
High	Master Protein	P05141	ADP/ATP translocase 2 OS=Homo sapiens GN=SLC25A5 PE=1 SV=7	0	FALSE	55.368	44	16	79	5	298	32.8	9.69	219.2	16	11	1.077	1.022	1.09	0.994	1.044	1.021	1.048	1.073	0.805561	0.984489	0.781712	0.948571	0.979288	0.977781	0.922921	0.904045	668993	705281	720658	318910	292503	320846	788832	806598	823652	825720	806368	865440	8.93	1.92	13.39	8.88	5.43
High	Master Protein	P83731	60S ribosomal protein L24 OS=Homo sapiens GN=RPL24 PE=1 SV=1	0	FALSE	55.317	55	13	75	13	157	17.8	11.25	243.5	13	0	1.048	1.011	1.046	0.98	0.941	1.012	1.124	1.043	0.903607	0.997521	0.951107	0.911502	0.803443	0.953082	0.570182	0.977515	187029	193766	195963	417815	399362	426430	572411	532007	538478	472077	508504	530400	16.12	17.07	2.49	9.01	4.01
High	Master Protein	P49790	Nuclear pore complex protein Nup153 OS=Homo sapiens GN=NUP153 PE=1 SV=2	0	FALSE	55.161	13	14	23	14	1475	153.8	8.73	81.6	14	0	0.887	1.301	1.054	1.016					0.74706	0.566351	0.930647	0.99067					9126.54	6223.95	8096.81	78315.7	74317.9	77106.2							19.77	29.43	14.71	10.82	7.96
High	Master Protein	P08243	Asparagine synthetase [glutamine-hydrolyzing] OS=Homo sapiens GN=ASNS PE=1 SV=4	0	FALSE	54.94	29	15	40	15	561	64.3	6.86	112.14	15	0	0.981	0.995	1.012	0.967	1.012	0.952	1.09	1.119	0.914048	0.966335	0.954729	0.860014	0.979288	0.68117	0.760168	0.520601	36961.3	36437.7	36266.9	155831	153922	161181	9244.04	9829.81	9353.99	81837.7	79720.2	89226.3	20.99	3.74	9.41	8.21	5.45
High	Master Protein	Q15084	Protein disulfide-isomerase A6 OS=Homo sapiens GN=PDIA6 PE=1 SV=1	0	FALSE	54.801	26	13	40	13	440	48.1	5.08	140.59	13	0	0.938	0.984	1.023	0.999	1.042	1.007	1.104	1.097	0.753822	0.939843	0.984117	0.966925	0.981483	0.926309	0.685187	0.739534	86687.6	82695.2	81337.1	151011	147668	151207	24294.3	25140.3	25309.5	74893.1	75391.3	82699.1	8.07	0.11	6.06	3.3	3.8
High	Master Protein	P04040	Catalase OS=Homo sapiens GN=CAT PE=1 SV=3	0	FALSE	54.767	31	14	35	14	527	59.7	7.39	128.9	14	0	0.834	1.073	0.963	1.072	1.054	1.033	0.901	1.051	0.427116	0.917017	0.746979	0.802511	0.979288	0.978704	0.486288	0.998519	18572	14433.4	15491.2	88405	91782.2	82449.1	26900.4	27449	28359.4	73501.3	62993.8	66220.2	22.43	4.43	14.92	9.39	4.75
High	Master Protein	Q13177	Serine/threonine-protein kinase PAK 2 OS=Homo sapiens GN=PAK2 PE=1 SV=3	0	FALSE	54.575	35	12	41	12	524	58	5.96	149.25	12	0	1.083	1.244	0.904	0.959	1.089	1	1.01	0.95	0.782813	0.148502	0.31772	0.819075	0.919528	0.911607	0.992027	0.486636	72910.9	63470.7	78945.5	89607.5	99145.8	93429.9	23436.4	25533.1	25533.7	4143.7	4405.34	4183.43	5.46	1.9	9.62	0.11	4.59
High	Master Protein	P16615	Sarcoplasmic/endoplasmic reticulum calcium ATPase 2 OS=Homo sapiens GN=ATP2A2 PE=1 SV=1	0	FALSE	54.158	16	13	49	9	1042	114.7	5.34	162.8	13	4	1.025	1.038	1.034	1.039	1.094	1.054	1.158	1.095	0.986823	0.952576	0.983367	0.923999	0.919528	0.988535	0.350277	0.75123	33653	33235.2	34504.8	82694.5	79996.9	79579.1	39883.1	41396.5	43645.2	59564.7	63021.6	69001.8	13.23	2.59	2.38	2.83	8.95
High	Master Protein	Q9Y2X3	Nucleolar protein 58 OS=Homo sapiens GN=NOP58 PE=1 SV=1	0	FALSE	53.975	30	14	47	14	529	59.5	8.92	134.02	14	0	0.967	0.941	1.176	1.094	0.985	1.058	1.113	1.037	0.857238	0.76093	0.310558	0.649842	0.954146	0.998604	0.628553	0.970165	71212.9	73165	68844.9	121376	103253	110907	20894.5	19462.1	20582.8	17040.4	18282.1	18965.1	6.1	1.5	18.56	10	5.78
High	Master Protein	P62258	14-3-3 protein epsilon OS=Homo sapiens GN=YWHAE PE=1 SV=1	0	FALSE	53.642	53	14	67	11	255	29.2	4.74	200.11	14	0	1.082	0.938	1.026	1.002	1.06	1.137	1.059	0.966	0.784649	0.751709	0.995099	0.971001	0.979288	0.886086	0.895552	0.310109	203384	234589	220137	138123	134557	137853	107211	99933.7	113593	35386.4	38778	37458.4	15.71	0.06	6.5	9.81	5.16
High	Master Protein	Q99613	Eukaryotic translation initiation factor 3 subunit C OS=Homo sapiens GN=EIF3C PE=1 SV=1	0	FALSE	53.309	13	13	43	13	913	105.3	5.68	128.79	13	0	0.946	0.999	0.946	0.99	1.032	1.056	0.993	1.093	0.782813	0.976608	0.634141	0.929889	0.998628	0.993735	0.954651	0.76315	55745.8	52780.1	52738.8	200034	211456	202007	89482.4	87489.4	92361.6	68327	62054.7	67843.7	7.07	5.42	10.18	7.44	1.72
High	Master Protein	P05388	60S acidic ribosomal protein P0 OS=Homo sapiens GN=RPLP0 PE=1 SV=1	0	FALSE	53.289	47	13	61	13	317	34.3	5.97	215.84	13	0	0.793	0.893	1.139	1.026	1.069	1.102	0.994	1.058	0.0766951	0.498711	0.493427	0.967216	0.972621	0.974332	0.954651	0.970165	40592.5	36045	32194.3	358909	315189	349645	62423.5	60568.6	66740.6	118348	111158	117587	10.18	9.77	13.64	3.41	7.46
High	Master Protein	Q96AE4	Far upstream element-binding protein 1 OS=Homo sapiens GN=FUBP1 PE=1 SV=3	0	FALSE	53.257	27	15	58	12	644	67.5	7.61	174.57	15	0	1.013	1.004	0.934	0.989	1.063	1.152	1.032	1.048	0.997718	0.984489	0.545396	0.928052	0.979288	0.792265	0.954651	0.998519	144379	145596	146204	80963.7	86639.7	81856.5	87756.1	80966.8	93270.2	147140	144850	151788	3.58	11.34	2.25	3.66	8.22
High	Master Protein	P55786	Puromycin-sensitive aminopeptidase OS=Homo sapiens GN=NPEPPS PE=1 SV=2	0	FALSE	53.164	22	17	38	17	919	103.2	5.72	113.62	17	0	0.967	1.025	0.749	0.976	0.853	1.029	0.793	1.018	0.910305	0.986631	0.000105074	0.887436	0.156548	0.978704	0.0185674	0.859044	5431.73	5120.69	5251.08	122614	163597	125656	39113.4	32402.2	33355.8	69756.4	54344.4	55319.4	25.65	1.74	17.71	9.29	12.63
High	Master Protein	O75683	Surfeit locus protein 6 OS=Homo sapiens GN=SURF6 PE=1 SV=3	0	FALSE	52.982	40	16	68	16	361	41.4	10.64	231.83	16	0	0.955	1.302	0.928	1.085	0.956	0.916	1.146	1.073	0.821806	0.0483701	0.488656	0.712437	0.919528	0.414885	0.438211	0.904045	260890	191377	249248	224761	242320	207149	135986	141896	129975	438481	468021	502284	20.05	20.12	54.95	10.43	5.95
High	Master Protein	P61981	14-3-3 protein gamma OS=Homo sapiens GN=YWHAG PE=1 SV=2	0	FALSE	52.929	46	12	110	7	247	28.3	4.89	347.6	12	0	1.056	1.113	1.082	1.053	1.025	1.125	1.002	1.112	0.870982	0.679289	0.820725	0.878047	0.998628	0.911607	0.978863	0.597111	148729	141090	157075	121390	112147	115279	149666	136397	153465	107839	97179	108028	8.58	16.3	12.12	7.97	9.98
High	Master Protein	P23528	Cofilin-1 OS=Homo sapiens GN=CFL1 PE=1 SV=3	0	FALSE	52.867	66	13	73	13	166	18.5	8.09	233.09	13	0	1.034	0.994	1.003	1.04	1.058	1.079	1	1.116	0.948262	0.965489	0.93302	0.923314	0.979288	0.978881	0.975528	0.551361	346225	360095	358075	330711	329575	317967	409465	401577	433108	456236	408734	456202	2.18	7.26	6.51	4.02	5.41
High	Master Protein	P55209	Nucleosome assembly protein 1-like 1 OS=Homo sapiens GN=NAP1L1 PE=1 SV=1	0	FALSE	52.864	30	8	37	7	391	45.3	4.46	132.04	8	0	0.986	0.798	1.024	0.948	1.003	1.043			0.916697	0.309148	0.992863	0.878047	0.979288	0.985252			10988	13581.3	10834.6	24747.9	24174.6	26102.7	42532.9	40899.1	42676.6				18.44	11.97	31.87	7.42	6.96
High	Master Protein	P35232	Prohibitin OS=Homo sapiens GN=PHB PE=1 SV=1	0	FALSE	52.641	49	15	70	15	272	29.8	5.76	201.45	15	0	0.969	1.001	0.903	0.971	1.051	1.151	1.001	1.113	0.870327	0.979775	0.313062	0.878047	0.979288	0.792265	0.978863	0.589755	185281	179492	179621	209559	232096	215906	17344.6	15832.2	18225	131972	118792	132167	4.03	2.11	6.66	8.22	17.44
High	Master Protein	O14980	Exportin-1 OS=Homo sapiens GN=XPO1 PE=1 SV=1	0	FALSE	52.478	15	15	35	15	1071	123.3	6.06	97.74	15	0	0.1		1.037	1.015			1.134	1.228	3.41061e-16		0.976488	0.993341			0.52284	0.0100538	1860.97			178071	171721	175412				79121.4	73063.3	89689.1				4.94	3.29
High	Master Protein	O95757	Heat shock 70 kDa protein 4L OS=Homo sapiens GN=HSPA4L PE=1 SV=3	0	FALSE	52.068	21	16	42	12	839	94.5	5.88	128.69	16	0	1.065	0.998	0.993	0.967	0.969	1.145	0.924	1.066	0.852655	0.972276	0.895813	0.861526	0.919528	0.806754	0.646882	0.940846	48298.6	51558.7	51448	102109	102809	105541	36564.4	30929.6	35420.2	16656.1	14428.6	15382.6	5.64	2.01	1.86	4.31	5.11
High	Master Protein	O43242	26S proteasome non-ATPase regulatory subunit 3 OS=Homo sapiens GN=PSMD3 PE=1 SV=2	0	FALSE	51.957	33	15	50	15	534	60.9	8.44	150.44	15	0	0.98	0.882	1.032	0.986	1.068	1.031	1.106	1.093	0.910305	0.442094	0.989775	0.920538	0.973501	0.978704	0.674943	0.763793	52746.8	58594.9	51673.7	169481	164221	171954	55730.4	57743.2	59506	88876.9	89953.9	98329.6	6.65	13.39	17.88	4.42	9.03
High	Master Protein	Q13200	26S proteasome non-ATPase regulatory subunit 2 OS=Homo sapiens GN=PSMD2 PE=1 SV=3	0	FALSE	51.857	19	14	37	14	908	100.1	5.2	114.55	14	0	0.965	1.012	1.097	1.102	0.911	1.103	1.128	1.09	0.851959	0.997521	0.746979	0.59402	0.642399	0.967039	0.533754	0.814727	49559.9	47231.2	47816.7	132903	121147	120595	4177.94	3451.77	3807.58	18270.1	18897.1	20601.4	4.27	3.98	18.36	10.74	15.61
High	Master Protein	P39748	Flap endonuclease 1 OS=Homo sapiens GN=FEN1 PE=1 SV=1	0	FALSE	51.595	37	11	45	11	380	42.6	8.62	154.76	11	0	0.978	0.78	1.047	1.016	1.04	1.09	0.94	0.934	0.907035	0.0352365	0.951107	0.991468	0.981483	0.978704	0.757276	0.205441	34349.7	43103.5	33602.6	134554	128560	132453	60958.2	58188.9	63415.3	15884.2	15986.4	14935.5	15.54	2	15.33	8.24	8.04
High	Master Protein	P61221	ATP-binding cassette sub-family E member 1 OS=Homo sapiens GN=ABCE1 PE=1 SV=1	0	FALSE	51.342	29	15	55	15	599	67.3	8.34	175.82	15	0	1.095	1.016	1.047	1.037	1.001	1.022	0.955	1.063	0.733019	0.997521	0.951107	0.929889	0.979288	0.977781	0.823586	0.947795	76174.2	82089.2	83439.8	106704	101956	102909	128142	125419	128230	140106	125860	133827	18.31	4.96	27.15	4.59	7.54
High	Master Protein	O95202	LETM1 and EF-hand domain-containing protein 1, mitochondrial OS=Homo sapiens GN=LETM1 PE=1 SV=1	0	FALSE	51.102	18	13	37	13	739	83.3	6.7	117.39	13	0	1.128	0.908	1.049	1.008	1.188	1.038	0.975	1.026	0.632037	0.608211	0.940755	0.986193	0.424681	0.978704	0.920369	0.904045	39644.9	49225.8	44708.7	90883.3	86602.6	90201.3	9444.69	10814.5	11224.1	54777.5	52080.7	53433	26.16	1.59	27.95	6.41	10.34
High	Master Protein	P34897	Serine hydroxymethyltransferase, mitochondrial OS=Homo sapiens GN=SHMT2 PE=1 SV=3	0	FALSE	50.907	33	15	47	15	504	56	8.53	124.09	15	0	1.064	1.022	1.085	1.017	1.012	1.076	0.928	1.047	0.849105	0.983133	0.811351	0.99067	0.979288	0.985252	0.675715	0.996277	65197.5	67847.4	69349.3	136278	125608	134040	176368	165857	178427	164686	145944	152798	5.36	22.57	9.63	6.92	1.4
High	Master Protein	P50552	Vasodilator-stimulated phosphoprotein OS=Homo sapiens GN=VASP PE=1 SV=3	0	FALSE	50.866	41	13	30	13	380	39.8	8.94	113.11	13	0	1.043	1.284	0.977	1.023			1.01	1.068	0.993955	0.598715	0.828505	0.971001			0.992027	0.932067	7616.54	6187.96	7946.45	106908	109376	104464				64781.5	61277.3	65415.4	19.07	17.78	4.46	8.15	6.51
High	Master Protein	Q9BUQ8	Probable ATP-dependent RNA helicase DDX23 OS=Homo sapiens GN=DDX23 PE=1 SV=3	0	FALSE	50.832	25	18	37	18	820	95.5	9.55	105.06	18	0	1.171	0.968	1.111	0.976	1.016	1.044	0.997	1.054	0.490112	0.878913	0.669794	0.88694	0.981766	0.985252	0.9654	0.979529	29777.8	36016.3	34866.5	157440	141748	161382	25202.6	24543.6	25613.9	29579.5	27967.4	29486.6	13.21	8.89	10.33	6.3	4.97
High	Master Protein	P40925	Malate dehydrogenase, cytoplasmic OS=Homo sapiens GN=MDH1 PE=1 SV=4	0	FALSE	50.272	39	14	63	14	334	36.4	7.36	191.3	14	0	0.908	1.093	1.03	0.97	1.026	1.131	0.974	1.004	0.52839	0.751709	0.992863	0.878047	0.998628	0.911607	0.919975	0.739534	73269	60829.3	66507.7	467889	454059	482242	128236	116230	131509	179628	174311	174931	4.6	3.23	11.81	2.49	9.14
High	Master Protein	P55265	Double-stranded RNA-specific adenosine deaminase OS=Homo sapiens GN=ADAR PE=1 SV=4	0	FALSE	50.168	17	18	44	18	1226	136	8.65	124.34	18	0	1.161	0.938	1.007	1.005	1.034	1.047	1.05	1.049	0.362578	0.74611	0.951107	0.993341	0.998628	0.985252	0.922886	0.996277	114794	142199	133325	58128	57712.7	57811.4	68625.5	67774.9	70929.7	42617.9	42686.5	44758.7	21.22	9.4	26.7	7.24	5
High	Master Protein	P07954	Fumarate hydratase, mitochondrial OS=Homo sapiens GN=FH PE=1 SV=3	0	FALSE	50.138	29	11	42	11	510	54.6	8.76	141.23	11	0	1.179	1.055	0.98	0.893	0.986	0.98	1.017	1.014	0.377594	0.893006	0.842421	0.252968	0.957306	0.825811	0.992027	0.825983	38001.9	42466.8	44802.6	134690	137414	150828	29564.9	29728	29145	98378.5	98627.2	100007	16.7	16.08	18.73	9.07	1.1
High	Master Protein	P62263	40S ribosomal protein S14 OS=Homo sapiens GN=RPS14 PE=1 SV=3	0	FALSE	49.675	43	10	81	10	151	16.3	10.05	307.28	10	0	0.806	0.877	0.986	1.085	1.049	1.098	1.082	1.09	0.0464353	0.416662	0.870852	0.707753	0.979288	0.977781	0.792003	0.787409	152239	139948	122771	84044.4	85207.9	77429.7	262806	251147	275696	185638	184274	200833	11.62	8.88	17.45	9.87	9.82
High	Master Protein	P11413	Glucose-6-phosphate 1-dehydrogenase OS=Homo sapiens GN=G6PD PE=1 SV=4	0	FALSE	49.637	33	15	54	15	515	59.2	6.84	156.73	15	0	0.945	0.93	1.056	1.063	1.067	1.014	1.043	1.033	0.780451	0.731191	0.924281	0.852142	0.973501	0.953082	0.94262	0.937671	200479	203687	189528	247995	234908	233332	95225.6	100198	101622	80717.2	81543.2	84201.3	10.22	2.95	6.75	3.38	1.63
High	Master Protein	Q07666	KH domain-containing, RNA-binding, signal transduction-associated protein 1 OS=Homo sapiens GN=KHDRBS1 PE=1 SV=1	0	FALSE	49.53	32	12	50	12	443	48.2	8.66	155.89	12	0	0.91	0.97	1.025	1.043	1.094	1.044	1.008	1.059	0.543903	0.886643	0.992373	0.919701	0.919528	0.985252	0.992027	0.964649	227123	213095	206789	144430	140847	138509	242528	254278	265367	194236	184846	195760	20.15	2.91	10.95	8.11	4.25
High	Master Protein	P46781	40S ribosomal protein S9 OS=Homo sapiens GN=RPS9 PE=1 SV=3	0	FALSE	49.512	54	16	100	16	194	22.6	10.65	244.06	16	0	0.801	0.913	1.078	1.087	1.006	1.026	1.101	1.132	0.0363447	0.641911	0.842607	0.693445	0.979288	0.977781	0.723448	0.406816	439655	385550	352004	561505	521016	516340	276107	270601	277764	401272	390231	441628	19.54	10.23	9.75	12.76	8.3
High	Master Protein	P04843	Dolichyl-diphosphooligosaccharide--protein glycosyltransferase subunit 1 OS=Homo sapiens GN=RPN1 PE=1 SV=1	0	FALSE	49.476	28	17	73	17	607	68.5	6.38	218.7	17	0	1.063	1.058	1.039	0.923	1.062	1.058	1.076	1.028	0.8499	0.884303	0.970133	0.518514	0.979288	0.998604	0.822535	0.916358	179847	180725	191195	330129	317794	357833	261490	262420	277766	122812	128548	132182	5.01	1.62	8.52	4.95	3.81
High	Master Protein	Q14498	RNA-binding protein 39 OS=Homo sapiens GN=RBM39 PE=1 SV=2	0	FALSE	49.456	26	11	48	11	530	59.3	10.1	162.43	11	0	1.051	0.931	1.047	0.989	0.941	0.973	0.996	1.009	0.929994	0.731191	0.951107	0.927797	0.803443	0.792265	0.978178	0.883744	33646.6	37972.2	35347.1	124872	119308	126282	37849.7	36595.6	35612.6	7721.24	7623.73	7691.6	8.21	3.45	10.04	5.83	5.23
High	Master Protein	Q06210	Glutamine--fructose-6-phosphate aminotransferase [isomerizing] 1 OS=Homo sapiens GN=GFPT1 PE=1 SV=3	0	FALSE	49.122	21	11	35	11	699	78.8	7.11	110.81	11	0	1.271	1.03	0.997	0.918	0.855	0.972	1.06	1.06	0.182175	0.966856	0.913244	0.485527	0.168018	0.792265	0.883523	0.957859	27910	34443.7	35485	79489.6	79760.9	86544.4	3940.76	3468.28	3370.97	22699.9	22692.8	24063.6	9.13	17.56	29.16	2.73	3.24
High	Master Protein	Q9Y383	Putative RNA-binding protein Luc7-like 2 OS=Homo sapiens GN=LUC7L2 PE=1 SV=2	0	FALSE	49.062	26	11	60	8	392	46.5	10.01	182.31	11	3	1.101	1.092	1.144	1.106	1.109	1.012	1.004	1.043	0.693403	0.755431	0.458716	0.564901	0.909797	0.951659	0.983961	0.977515	53367.7	53792.2	58754.6	148744	129976	134530	100139	109776	111052	132595	127650	133162	9.59	14.94	8.54	14.26	7.77
High	Master Protein	Q15181	Inorganic pyrophosphatase OS=Homo sapiens GN=PPA1 PE=1 SV=2	0	FALSE	48.936	40	10	32	9	289	32.6	5.86	109.35	10	1	1.004	0.74	1.06	0.992	1.111	1.044	0.963	0.977	0.967706	0.00623779	0.913244	0.937479	0.905445	0.985252	0.861086	0.505881	27531.6	37369.1	27641.3	176509	166475	177889	17250.6	18349.9	19160.4	23476.6	23154.6	22618.5	21.9	18.33	27.44	4.06	4.6
High	Master Protein	P54578	Ubiquitin carboxyl-terminal hydrolase 14 OS=Homo sapiens GN=USP14 PE=1 SV=3	0	FALSE	48.849	36	14	35	14	494	56	5.3	111.9	14	0	0.928	0.908	1.041	1.041	1.063	1.048	0.979	1.006	0.692446	0.605872	0.967333	0.920538	0.979288	0.986348	0.922921	0.804037	51752.6	52892.2	48022.7	134676	129432	129358	34991.9	35462.2	37180.3	18767.4	18256.5	18372.4	11.61	7.02	9.54	1.75	4.86
High	Master Protein	Q9Y230	RuvB-like 2 OS=Homo sapiens GN=RUVBL2 PE=1 SV=3	0	FALSE	48.772	35	13	45	13	463	51.1	5.64	141.2	13	0	1.018	1.01	1.039	1.004	1.042	0.981	1.084	1.036	0.986823	0.997521	0.970133	0.977495	0.979288	0.831949	0.783306	0.945771	58625.9	59048.4	59656	121048	116506	120561	13032.7	13844.7	13582	41439.5	43341.1	44916.5	11.83	0.79	6.06	4.28	4.91
High	Master Protein	Q13423	NAD(P) transhydrogenase, mitochondrial OS=Homo sapiens GN=NNT PE=1 SV=3	0	FALSE	48.754	13	13	31	13	1086	113.8	8.09	100.75	13	0	1.022	1.231	0.934	0.987	1.089	1.026	1.056	1.039	0.990229	0.522061	0.544247	0.923314	0.919528	0.977781	0.909766	0.961708	14767.6	12258.1	15089.8	218441	233794	221226	29458.1	31263.7	32074.1	23582.2	23984.1	24914.5	9.82	1.81	5.93	2.75	10.98
High	Master Protein	P23381	Tryptophan--tRNA ligase, cytoplasmic OS=Homo sapiens GN=WARS PE=1 SV=2	0	FALSE	48.47	29	12	35	12	471	53.1	6.23	107.44	12	0	0.1	0.1	0.997	0.964			1.047	1.009	3.41061e-16	2.86456e-16	0.913244	0.837487			0.926904	0.774577	2238.56	1617.37		119004	119406	123498				143028	148483	149750				3.56	13.14
High	Master Protein	P00367	Glutamate dehydrogenase 1, mitochondrial OS=Homo sapiens GN=GLUD1 PE=1 SV=2	0	FALSE	48.441	23	11	62	11	558	61.4	7.8	191.24	11	0	0.997	0.98	1.055	1.005	1.04	1.061	1.067	1.033	0.964641	0.919846	0.927377	0.980004	0.981483	0.994942	0.849762	0.937671	116583	118690	116261	123455	117026	122833	100678	98711.6	104747	46654.8	48217.5	49786.7	9.25	14.46	11.01	7.6	7.25
High	Master Protein	P33176	Kinesin-1 heavy chain OS=Homo sapiens GN=KIF5B PE=1 SV=1	0	FALSE	48.4	14	11	33	10	963	109.6	6.51	124.76	11	1	1.033	1.228	0.935	0.998	1.101	1.12	0.979	1.215	0.950717	0.190824	0.533595	0.971001	0.919528	0.913749	0.94262	0.126965	64253.9	54043.7	66385.7	68031.3	72723.6	68165.9	10192.2	10021.8	11221.8	7866.62	6339.05	7699.48	4.56	0.32	5.56	5.21	6.26
High	Master Protein	Q13011	Delta(3,5)-Delta(2,4)-dienoyl-CoA isomerase, mitochondrial OS=Homo sapiens GN=ECH1 PE=1 SV=2	0	FALSE	48.353	34	12	74	12	328	35.8	8	251.68	12	0	0.601	1.154	0.568	1.056	0.334	0.911	0.344	1.038	2.19805e-09	0.48738	4.425e-16	0.878047	1.32333e-15	0.377568	2.44e-15	0.957859	367654	191494	221014	66144.1	116425	62645.6	788028	288687	263061	358392	118630	123116	31	7.62	13.08	21.13	31.91
High	Master Protein	O60664	Perilipin-3 OS=Homo sapiens GN=PLIN3 PE=1 SV=3	0	FALSE	48.33	32	9	27	9	434	47	5.44	94.1	9	0			1.079	1.041			0.78	0.907			0.842607	0.920538			0.0185674	0.193436				62606	58047.7	60148.5				7796.52	6706.49	6084.17				5.3	19.18
High	Master Protein	P40429	60S ribosomal protein L13a OS=Homo sapiens GN=RPL13A PE=1 SV=2	0	FALSE	48.32	42	14	62	14	203	23.6	10.93	200.85	14	0	0.981	1.025	1.064	1.083	0.86	0.959	0.999	1.068	0.914048	0.979775	0.893154	0.734004	0.188919	0.741499	0.975528	0.929808	468291	448608	459606	251142	235926	231959	210195	188340	180705	267574	250151	267238	8.95	9.78	5.95	7.44	6.39
High	Master Protein	Q16531	DNA damage-binding protein 1 OS=Homo sapiens GN=DDB1 PE=1 SV=1	0	FALSE	48.3	17	16	38	16	1140	126.9	5.26	114.43	16	0	1.146	1.114	1.106	1.075	1.042	1.11	1.026	1.071	0.435255	0.679092	0.69395	0.781174	0.979288	0.947453	0.975528	0.917508	135809	139704	155571	129334	116886	120313	59154.7	55554.2	61666.4	14037.7	13441.3	14400.7	4.69	13.46	21.51	5.69	12.84
High	Master Protein	Q8N1F7	Nuclear pore complex protein Nup93 OS=Homo sapiens GN=NUP93 PE=1 SV=2	0	FALSE	48.269	23	17	39	17	819	93.4	5.72	110.11	17	0	0.838	1.101	1.017	0.949			1.039	1.144	0.227006	0.739356	0.968449	0.735549			0.948418	0.379265	40246.8	30644.5	33744.8	136573	134324	143921				21957.4	19937.5	22815.5	22.7	5.49	11.36	3.81	4.73
High	Master Protein	P51532	Transcription activator BRG1 OS=Homo sapiens GN=SMARCA4 PE=1 SV=2	0	FALSE	48.266	10	13	37	13	1647	184.5	7.88	121.05	13	0	0.878	1.029	1.014	1.021	1.097	1.105	0.956	1.081	0.343624	0.971607	0.958903	0.980004	0.919528	0.956047	0.823586	0.888599	76093.1	64983.5	66843.1	91025.7	89782.9	89164.5	5334.73	5295.32	5850.99	27962	24738.3	26740.5	5.29	10.35	3.86	3.6	9.07
High	Master Protein	P09429	High mobility group protein B1 OS=Homo sapiens GN=HMGB1 PE=1 SV=3	0	FALSE	48.261	62	11	30	9	215	24.9	5.74	102.69	11	3	1.049	1.095	1.108	1.091	1.059	1.142	1.017	0.941	0.900374	0.744039	0.690296	0.680263	0.979288	0.839853	0.992027	0.131933	186797	178932	195875	170110	153583	155947	346438	321389	367024	57263.3	61891.9	58252.5	5.41	13.77	4.14	7.53	9.59
High	Master Protein	Q99798	Aconitate hydratase, mitochondrial OS=Homo sapiens GN=ACO2 PE=1 SV=2	0	FALSE	47.995	15	11	38	11	780	85.4	7.61	123.59	11	0	0.968	1.153	0.955	0.909			0.99	1.032	0.904603	0.731224	0.69395	0.393862			0.95326	0.932901	15227.4	12793.6	14747.1	78292.6	81973.7	86177				84306.3	80905.5	83472.1	31.11	0.24	12.96	8.13	4.86
High	Master Protein	P08865	40S ribosomal protein SA OS=Homo sapiens GN=RPSA PE=1 SV=4	0	FALSE	47.946	36	10	53	10	295	32.8	4.87	193.95	10	0	1.095	1.055	0.966	0.923	1.144	1.089	0.908	1.053	0.736364	0.892738	0.762091	0.518775	0.747115	0.978704	0.533754	0.992964	97861.7	101541	107157	133103	137837	144161	76472.7	80303.1	87451.4	70813.7	61107.6	64328.7	14.66	5.97	17.65	12.26	3.31
High	Master Protein	Q9UKV3	Apoptotic chromatin condensation inducer in the nucleus OS=Homo sapiens GN=ACIN1 PE=1 SV=2	0	FALSE	47.797	13	13	29	13	1341	151.8	6.43	97.39	13	0	1.386	1.188	0.881	0.858	1.012	1.015			0.00185662	0.324392	0.332799	0.200126	0.979288	0.960075			43128.9	50321.2	59791.5	41979.5	47633.3	48934.9	34100.9	33985.7	34497.5				13.73	17.64	11.5	8.04	9.33
High	Master Protein	P62910	60S ribosomal protein L32 OS=Homo sapiens GN=RPL32 PE=1 SV=2	0	FALSE	47.471	45	9	47	9	135	15.9	11.33	139.26	9	0	0.935	0.947	0.968	1.048	0.846	1.007	1.014	1.012	0.73188	0.791006	0.775841	0.911502	0.123501	0.926309	0.992688	0.804037	379215	374447	354466	192997	199379	184182	343694	288721	290771	407895	408851	413620	13.2	19.12	29.47	16.3	13.31
High	Master Protein	Q13838	Spliceosome RNA helicase DDX39B OS=Homo sapiens GN=DDX39B PE=1 SV=1	0	FALSE	47.342	28	12	43	3	428	49	5.67	130.66	12	9	1.058	0.933	1.068	1.066	1.005	1.041	0.975	1.087	0.860892	0.731224	0.881344	0.837473	0.979288	0.985252	0.920369	0.817277	326529	370398	345585	145199	135951	136271	82625.5	79695.2	83001.4	90094.3	80835.8	87855.2	11.58	14.77	8.71	4.84	10.17
High	Master Protein	O75367	Core histone macro-H2A.1 OS=Homo sapiens GN=H2AFY PE=1 SV=4	0	FALSE	47.293	37	12	46	12	372	39.6	9.79	165.02	12	0	0.852	0.953	1.205	1.076	0.966	0.946	1.007	1.081	0.423291	0.852776	0.173733	0.778389	0.919528	0.636877	0.991571	0.862801	23631.5	21134.7	20131.6	117435	97481.1	109165	181642	185550	175544	98770.6	92021.1	99500.1	15.05	3.46	20.43	7.31	11.52
High	Master Protein	P60900	Proteasome subunit alpha type-6 OS=Homo sapiens GN=PSMA6 PE=1 SV=1	0	FALSE	46.993	57	13	42	13	246	27.4	6.76	152.68	13	0	1.102	1.256	1.09	0.986	1.048	1.074	1.025	1.016	0.692446	0.122265	0.78158	0.920538	0.979288	0.985252	0.978863	0.851694	304053	266899	335197	156347	143390	158555	113772	111005	119188	131548	132603	134774	4.22	10.34	19.62	10.83	7.48
High	Master Protein	P52292	Importin subunit alpha-1 OS=Homo sapiens GN=KPNA2 PE=1 SV=1	0	FALSE	46.96	24	10	27	10	529	57.8	5.4	106.26	10	0	1.057	1.572	1.172	1.068			1.018	1.068	0.979025	0.102473	0.310558	0.819075			0.992027	0.931151	8651.33	5818.76	9145.99	78071.9	66614.8	73093.6				92754.8	88433.2	94424.2			29.32	8.74	8.07
High	Master Protein	P06493	Cyclin-dependent kinase 1 OS=Homo sapiens GN=CDK1 PE=1 SV=3	0	FALSE	46.958	47	13	46	11	297	34.1	8.4	137.25	13	2	1.132	1.132	1.137	1.059	1.088	1.032	0.962	1.075	0.678384	0.584622	0.500923	0.87018	0.919528	0.978704	0.854304	0.904045	32125.2	32115.6	36356.4	206644	181679	195109	38255.4	40352.1	41636.5	48321.5	43225.2	46483.6	21.85	8.87	21.78	2.34	4.28
High	Master Protein	P11171	Protein 4.1 OS=Homo sapiens GN=EPB41 PE=1 SV=4	0	FALSE	46.904	16	11	22	11	864	97	5.58	74.92	11	0			0.936	0.866			0.91	0.958			0.587969	0.152638			0.544485	0.457394				56621.8	60477.4	65404.7				11640.8	11053.4	10593.1				17.52	14.17
High	Master Protein	Q07955	Serine/arginine-rich splicing factor 1 OS=Homo sapiens GN=SRSF1 PE=1 SV=2	0	FALSE	46.883	52	17	75	17	248	27.7	10.36	190.89	17	0	1.086	0.85	1.078	1.097	1.08	1.04	1.13	1.094	0.770479	0.256884	0.843167	0.624679	0.934894	0.980386	0.533754	0.761437	162094	207107	176058	193849	179891	176636	172135	178784	185887	136854	141362	154658	9.2	6.65	4.99	9.61	1.7
High	Master Protein	P50395	Rab GDP dissociation inhibitor beta OS=Homo sapiens GN=GDI2 PE=1 SV=2	0	FALSE	46.85	33	14	53	11	445	50.6	6.47	152.24	14	3	1.004	1.076	1.045	1.024	1.044	0.948	0.957	1.039	0.979025	0.820682	0.952229	0.971001	0.979288	0.648918	0.823586	0.961325	220496	205707	221336	114207	109243	111574	85789.9	94486.4	89546.6	61983.4	57068	59290.7	16.91	4.45	11.12	8.13	2.7
High	Master Protein	Q9UHD8	Septin-9 OS=Homo sapiens GN=SEPT9 PE=1 SV=2	0	FALSE	46.789	20	13	45	13	586	65.4	8.97	136.07	13	0	1.17	1.031	1.047	1.026	0.982	1.047	0.994	1.03	0.331567	0.966335	0.940422	0.967216	0.950757	0.985252	0.954651	0.93042	343207	389502	401462	52195.5	49844.1	50887.3	145465	136449	142917	24792.1	23916.8	24634.2	4.4	0.83	8.96	4.29	7.51
High	Master Protein	Q9UKM9	RNA-binding protein Raly OS=Homo sapiens GN=RALY PE=1 SV=1	0	FALSE	46.757	40	16	52	16	306	32.4	9.17	155.87	16	0	0.995	1.185	1.075	1.02	1.102	1.11	0.927	1.024	0.961847	0.339679	0.855656	0.981452	0.919528	0.946536	0.671015	0.901936	395521	331970	393394	148069	137721	145154	213584	212048	235407	89246.2	80796.5	82727.7	10.75	0.01	9.62	7.79	3.63
High	Master Protein	P16989	Y-box-binding protein 3 OS=Homo sapiens GN=YBX3 PE=1 SV=4	0	FALSE	46.36	21	8	76	2	372	40.1	9.77	276.33	8	0	0.54	0.425	1.054	0.721	0.934	0.995	1.229	0.945	0.0355006	0.000106945	0.951107	0.485527	0.78904	0.911607	0.103901	0.355184	4876.37	6199.61	2634.42	1259.36	1194.38	1747.81	9341.61	8768.95	8729.05	6480.48	8427.33	7963.32	67.12		2.35	54.98	35.98
High	Master Protein	O94906	Pre-mRNA-processing factor 6 OS=Homo sapiens GN=PRPF6 PE=1 SV=1	0	FALSE	46.248	18	16	54	16	941	106.9	8.25	154.67	16	0	1.084	1.005	1.033	1.031	1.06	1.105	0.959	1.077	0.779544	0.985175	0.989775	0.948031	0.979288	0.953082	0.830063	0.889346	128824	138967	139604	64635.6	62593.5	62670.6	97949.2	93939.9	103843	36694.9	32688.8	35199.4	4.17	15.56	2.64	8.41	11.91
High	Master Protein	O15355	Protein phosphatase 1G OS=Homo sapiens GN=PPM1G PE=1 SV=1	0	FALSE	46.165	29	11	43	11	546	59.2	4.36	139.47	11	0	1.142	1.161	0.999	0.953	1.137	1.096	1.169	1.147	0.455018	0.452689	0.938434	0.831591	0.771318	0.977781	0.301254	0.357137	87561	86138	100006	49956.6	50022.2	52431.1	21113.8	21907.9	24011.1	20554.9	20942	24024.7	10.55	0.07	4.7	8.68	15.39
High	Master Protein	P21796	Voltage-dependent anion-selective channel protein 1 OS=Homo sapiens GN=VDAC1 PE=1 SV=2	0	FALSE	46.106	43	10	35	9	283	30.8	8.54	115.05	10	1	0.974	1.232	1.175	1.038	1.382	1.1	1.194	0.959	0.888884	0.17947	0.310558	0.927797	0.00264042	0.977781	0.199345	0.245244	64969.9	51355.2	63288.3	125264	106615	120669	30775.1	38660.8	42532.1	29744.1	37061.8	35527.3	13.37	5.88	9.71	5.66	2.92
High	Master Protein	Q12788	Transducin beta-like protein 3 OS=Homo sapiens GN=TBL3 PE=1 SV=2	0	FALSE	45.949	17	10	33	10	808	89	6.9	114.42	10	0	1.301	1.11	0.968	0.98	1.163	1.003	0.901	1.04	0.692446	0.944159	0.856503	0.923778	0.609493	0.918734	0.570182	0.98634	3148.8	3690.25	4097.33	40665.5	42012.1	41489.9	11631.3	13494.9	13532.9	4930.25	4268.59	4440.91	43.23	37.88	48.91	1.53	8.74
High	Master Protein	P09012	U1 small nuclear ribonucleoprotein A OS=Homo sapiens GN=SNRPA PE=1 SV=3	0	FALSE	45.906	39	12	56	10	282	31.3	9.83	177.27	12	2	0.692	0.79	1.013	1.071	1.029	0.997	1.029	1.062	4.78618e-05	0.0520532	0.955472	0.818089	0.998628	0.911607	0.965743	0.95503	114270	100114	79081	98876.1	97637.9	92341.4	369230	381367	380077	285650	276822	293984	11.72	7.58	19.19	9.87	9.95
High	Master Protein	Q15691	Microtubule-associated protein RP/EB family member 1 OS=Homo sapiens GN=MAPRE1 PE=1 SV=3	0	FALSE	45.672	43	9	34	9	268	30	5.14	108.36	9	0	1.005	0.924	1.147	1.117	1.43	1.233	1.151	1.187	0.970816	0.74223	0.443597	0.491264	0.000451594	0.36497	0.393244	0.167165	19998.2	21749.4	20097.6	117654	102587	105369	18667.4	21639.5	26690.4	11958.4	11600.7	13768.5	4.14	6.12	24.06	9.34	8.22
High	Master Protein	Q9NW13	RNA-binding protein 28 OS=Homo sapiens GN=RBM28 PE=1 SV=3	0	FALSE	45.604	21	15	39	15	759	85.7	9.22	99.91	15	0	1.111	1.141	0.995	1.055	0.991	1.022	1.096	1.115	0.928529	0.882677	0.90588	0.878047	0.97546	0.977781	0.749151	0.589348	5748.88	5596.28	6384.83	130101	130749	123288	20354	19732.5	20169.7	25253.5	24829	27675.4	7.12	33.26	30.08	2.87	2.6
High	Master Protein	P49591	Serine--tRNA ligase, cytoplasmic OS=Homo sapiens GN=SARS PE=1 SV=3	0	FALSE	45.597	29	13	46	13	514	58.7	6.43	130.36	13	0	1.133	1.05	1.03	1.016	0.926	0.995	0.949	1.067	0.496638	0.910314	0.995099	0.99067	0.751662	0.911607	0.800022	0.940846	96707.5	104365	109607	230739	224086	226994	62877.7	58497.7	58202.7	27094.7	24094.7	25714.6	13.93	3.16	20.97	6.02	5.83
High	Master Protein	P84098	60S ribosomal protein L19 OS=Homo sapiens GN=RPL19 PE=1 SV=1	0	FALSE	45.588	33	11	60	11	196	23.5	11.47	213.46	11	0	0.898	1.097	0.801	1.114	1.094	1.065	1.278	1.247	0.463023	0.739356	0.0051475	0.511751	0.919528	0.987802	0.0263023	0.00362593	773431	633208	694379	535977	669478	481228	703057	722145	769054	1.14239e+06	1.17104e+06	1.46042e+06	14.35	3.17	40.47	5.67	19.41
High	Master Protein	Q14444	Caprin-1 OS=Homo sapiens GN=CAPRIN1 PE=1 SV=2	0	FALSE	45.57	16	9	26	9	709	78.3	5.25	90.63	9	0	0.912	0.837	1.091	0.953					0.561413	0.200667	0.781514	0.774874					70317.6	76609.2	64151.6	84673.1	77632.4	88817							7.05	0.48	34.67	9.31	3.04
High	Master Protein	P62701	40S ribosomal protein S4, X isoform OS=Homo sapiens GN=RPS4X PE=1 SV=2	0	FALSE	45.52	54	15	40	15	263	29.6	10.15	115.57	15	0	1.017	1.019	0.993	0.878	0.969	0.962	1.052	1.075	0.986823	0.992371	0.893154	0.152294	0.919528	0.748609	0.920369	0.904045	201115	200845	204595	704238	709521	801669	79091.9	79611.1	76623.4	77172.7	75501.7	81156.1	10.41	21.74	19.88	2.09	5.35
High	Master Protein	Q9ULV4	Coronin-1C OS=Homo sapiens GN=CORO1C PE=1 SV=1	0	FALSE	45.505	27	14	39	13	474	53.2	7.08	126.03	14	0	0.923	0.652	0.933	1.015			1.063	1.135	0.849105	0.0790583	0.533436	0.993708			0.86292	0.387896	5284.79	7483.17	4876.66	183908	197123	181225				73375.8	68768.3	78026.9	7.75	10.86	44.91	2.78	6.94
High	Master Protein	P26358	DNA (cytosine-5)-methyltransferase 1 OS=Homo sapiens GN=DNMT1 PE=1 SV=2	0	FALSE	45.453	12	15	32	15	1616	183.1	7.75	96.03	15	0	0.991	1.121	1.013	1.11	1.045	0.958	0.926	0.999	0.936552	0.648857	0.955472	0.531111	0.979288	0.738165	0.661684	0.76315	44268	39143.2	43868.9	99449	98201.9	89591.2	21095.2	23009.8	22040.1	17906.1	16591.7	16575.9	10.23	21.85	14.03	6.18	12.37
High	Master Protein	P55795	Heterogeneous nuclear ribonucleoprotein H2 OS=Homo sapiens GN=HNRNPH2 PE=1 SV=1	0	FALSE	45.435	27	9	45	3	449	49.2	6.3	148.75	9	0			0.959	0.921	0.902	0.707					0.922392	0.878047	0.540895	2.35587e-06						8549.14	8914.24	9280.23	3065.73	3908.18	2764.12							3.69	14.19
High	Master Protein	Q15029	116 kDa U5 small nuclear ribonucleoprotein component OS=Homo sapiens GN=EFTUD2 PE=1 SV=1	0	FALSE	45.42	18	14	51	13	972	109.4	5	152.63	14	0	1.091	1.067	0.963	0.99	1.064	1.186	0.957	1.074	0.87748	0.899624	0.746809	0.929889	0.979288	0.636877	0.823586	0.908625	20137.2	20594.2	21970.9	98585.5	102418	99629.6	22439.3	20130.7	23882.2	22659.4	20201.3	21691.3	6.05	21.43	8.7	9.98	5.82
High	Master Protein	P47897	Glutamine--tRNA ligase OS=Homo sapiens GN=QARS PE=1 SV=1	0	FALSE	45.295	24	15	32	14	775	87.7	7.15	99.87	15	0			1.057	0.959	0.977	1.054	0.956	1.083			0.922392	0.819075	0.919528	0.988535	0.823586	0.85279				80143.3	75830.3	83578.3	28140.1	26073.9	27484.8	30180.6	26637.3	28843.7				12.36	2.8
High	Master Protein	P16157	Ankyrin-1 OS=Homo sapiens GN=ANK1 PE=1 SV=3	0	FALSE	45.192	8	11	23	11	1881	206.1	6.01	78.74	11	0			1.04	0.961							0.957233	0.878047								53105.3	51081.8	55281.5										4.24	9.54
High	Master Protein	P62269	40S ribosomal protein S18 OS=Homo sapiens GN=RPS18 PE=1 SV=3	0	FALSE	44.96	46	12	55	12	152	17.7	10.99	170.68	12	0	1.101	1.026	1.313	1.152	1.089	1.086	0.975	1.069	0.698121	0.979775	0.00698058	0.235316	0.919528	0.978704	0.920369	0.929243	68901.2	73935.9	75838.8	386790	294686	335809	133298	133610	145119	135641	123808	132292	24.16	18.55	12.7	16.78	14.3
High	Master Protein	Q92499	ATP-dependent RNA helicase DDX1 OS=Homo sapiens GN=DDX1 PE=1 SV=2	0	FALSE	44.892	24	14	35	14	740	82.4	7.23	109.71	14	0	1.269	0.912	0.903	0.976	0.993	1.076	1.051	0.997	0.282429	0.647477	0.313991	0.887436	0.979288	0.985252	0.920369	0.739534	22832.9	31770.1	28984	79373.3	87885.1	81355.9	35614.4	32868.1	35369.8	17440.3	18400	18336.1	10.69	18.52	6.35	3.72	10.89
High	Master Protein	P39019	40S ribosomal protein S19 OS=Homo sapiens GN=RPS19 PE=1 SV=2	0	FALSE	44.878	55	12	51	12	145	16.1	10.32	153.28	12	0	1.034	1.035	1.257	1.094	1.047	1.071	1.009	0.958	0.950336	0.958975	0.0458756	0.657858	0.979288	0.985252	0.992027	0.25206	82650.9	82582	85442.3	299082	237990	273460	174777	170898	183010	150784	158757	152103	23.77	0.71	12.31	14.98	7.87
High	Master Protein	O15371	Eukaryotic translation initiation factor 3 subunit D OS=Homo sapiens GN=EIF3D PE=1 SV=1	0	FALSE	44.763	33	11	30	11	548	63.9	6.05	94.29	11	0	0.846	1.032	0.976	0.965	0.914	1.011			0.172883	0.965489	0.816324	0.852142	0.66506	0.947628			259251	212471	219256	77898.5	79850.3	80728.2	21475.5	19423.1	19634.9				4.45	0.6	0.67	5.34	11.56
High	Master Protein	Q99615	DnaJ homolog subfamily C member 7 OS=Homo sapiens GN=DNAJC7 PE=1 SV=2	0	FALSE	44.649	27	14	26	14	494	56.4	6.96	91.99	14	0	1.16	1.052	0.922	0.954					0.368804	0.909123	0.444766	0.778659					64745.3	71398.1	75117	94085.3	102076	98583.5							6.01	6.67	6.75	0.83	3.89
High	Master Protein	Q86VP6	Cullin-associated NEDD8-dissociated protein 1 OS=Homo sapiens GN=CAND1 PE=1 SV=2	0	FALSE	44.606	11	13	48	13	1230	136.3	5.78	124.02	13	0	1.081	0.798	0.999	1.002	1.004	0.999	0.967	1.068	0.902118	0.129483	0.922392	0.983288	0.979288	0.911607	0.874475	0.931151	19711.3	26713.6	21317.8	59172	59236.4	59043.9	126177	126777	126645	67254.6	60887.3	65013.5	14.52	23.53	25.54	3.11	5.96
High	Master Protein	P37837	Transaldolase OS=Homo sapiens GN=TALDO1 PE=1 SV=2	0	FALSE	44.592	37	14	60	14	337	37.5	6.81	179.55	14	0	1.102	0.999	1.195	1.081	0.963	0.988	0.969	1.042	0.692446	0.975793	0.215474	0.741917	0.919528	0.893124	0.894323	0.971977	130157	143651	143469	449546	376279	416006	156718	152842	150997	357859	332953	346829	15.32	0.06	13.7	1.21	3.87
High	Master Protein	P62906	60S ribosomal protein L10a OS=Homo sapiens GN=RPL10A PE=1 SV=2	0	FALSE	44.241	39	10	40	10	217	24.8	9.94	122.88	10	0	1.135	1.165	1.212	1.098	0.988	1.008	1.042	1.084	0.766383	0.576001	0.146421	0.618822	0.965633	0.933814	0.943568	0.848384	22729.6	22146.4	25801.6	203826	168154	185561	116714	114353	115274	55923.9	53777.2	58279.7	18.44	29.98	18	14.45	4.51
High	Master Protein	Q14974	Importin subunit beta-1 OS=Homo sapiens GN=KPNB1 PE=1 SV=2	0	FALSE	44.234	16	11	42	11	876	97.1	4.78	131.03	11	0	0.943	1.03	0.978	1.055	1.019	0.985	1.046	1.051	0.771216	0.966856	0.829285	0.878047	0.995971	0.87944	0.927635	0.998078	194390	177969	183347	195595	200082	185477	129923	134406	132448	78098.9	77692.8	81685.7	4.7	7.18	9.81	5.86	2.93
High	Master Protein	Q9UBT2	SUMO-activating enzyme subunit 2 OS=Homo sapiens GN=UBA2 PE=1 SV=2	0	FALSE	44.191	23	14	40	14	640	71.2	5.29	109.77	14	0	0.824	1.253	1.003	0.935	1.056	1.093	0.994	1.038	0.122337	0.136455	0.930844	0.626351	0.979288	0.977781	0.954651	0.957859	45241.1	29756.6	37288	126621	126217	135366	84495.3	81640.9	89205	103014	98638.2	102359	19.08	1.52	9.24	5.09	9.27
High	Master Protein	P23284	Peptidyl-prolyl cis-trans isomerase B OS=Homo sapiens GN=PPIB PE=1 SV=2	0	FALSE	44.112	61	12	41	12	216	23.7	9.41	105.65	12	0	1.712	1.597	1.344	1.304	2.397	2.442	1.321	1.441	1.46531e-09	6.41417e-06	0.00193405	0.0003573	1.32333e-15	5.29333e-15	0.00728983	7.26913e-10	47407.3	50837.1	81164.8	191469	142485	146868	13696.7	13442.3	32827.2	138190	126736	182578	27	8.82	30.15	6.59	10.57
High	Master Protein	Q5T4S7	E3 ubiquitin-protein ligase UBR4 OS=Homo sapiens GN=UBR4 PE=1 SV=1	0	FALSE	44.066	4	14	30	14	5183	573.5	6.04	94.62	14	0	0.98	0.991	1.013	1.118	0.899	0.893			0.913486	0.958975	0.976488	0.586225	0.509689	0.237367			109302	108070	107103	48470.1	47868.6	43351.1	11742.2	11810.8	10552.8				9.61	5.38	8.55	4.38	7.8
High	Master Protein	P31930	Cytochrome b-c1 complex subunit 1, mitochondrial OS=Homo sapiens GN=UQCRC1 PE=1 SV=3	0	FALSE	44.065	31	11	42	10	480	52.6	6.37	153.32	11	1	1.073	1.265	1.056	0.958	1.133	1.103	1.013	1.055	0.854118	0.102169	0.924281	0.806222	0.78904	0.967903	0.996866	0.981113	38566.3	32700.2	41374.2	121183	114739	126550	31111.8	31958.3	35244.9	87184.5	83763.3	88339.2	17.94	1.33	9.45	1.57	5.82
High	Master Protein	P56192	Methionine--tRNA ligase, cytoplasmic OS=Homo sapiens GN=MARS PE=1 SV=2	0	FALSE	44.001	19	13	53	13	900	101.1	6.16	172.16	13	0	1.012	1.036	0.944	1.001	1.05	1.086	1.014	1.082	0.999908	0.958975	0.621212	0.967216	0.979288	0.978704	0.992688	0.856798	77939.2	76160	78871.1	102699	108846	102632	198868	192260	208863	102628	96146.8	104046	8.31	1.83	17.91	2.34	2.16
High	Master Protein	P52907	F-actin-capping protein subunit alpha-1 OS=Homo sapiens GN=CAPZA1 PE=1 SV=3	0	FALSE	43.936	41	9	37	8	286	32.9	5.69	115.66	9	1	0.839	0.931	0.992	1.019	0.963	0.909	1.031	1.075	0.146283	0.731191	0.909664	0.974034	0.919528	0.367058	0.954651	0.904045	87914	79217.6	73764	56642.7	57072.6	55595.8	25534.9	27033	24579.8	24687.7	23684	25462.3	9.47	3.51	25.7	2.09	13.65
High	Master Protein	P67775	Serine/threonine-protein phosphatase 2A catalytic subunit alpha isoform OS=Homo sapiens GN=PPP2CA PE=1 SV=1	0	FALSE	43.826	41	10	37	9	309	35.6	5.54	109.36	10	1	1.091	0.968	1.05	0.954	0.997	1.084	1.016	1.101	0.802847	0.878913	0.940422	0.778389	0.979288	0.978704	0.992027	0.738596	40196.5	45280.8	43842.1	150767	143606	158010	56568.5	52008.2	56398.8	45223.3	41744.4	45942.4	12.88	9.39	24.73	8.11	3.32
High	Master Protein	P31040	Succinate dehydrogenase [ubiquinone] flavoprotein subunit, mitochondrial OS=Homo sapiens GN=SDHA PE=1 SV=2	0	FALSE	43.81	20	11	36	11	664	72.6	7.39	118.92	11	0	0.984	0.95	1.226	1.116	1.002	1.005	1.021	1.017	0.917247	0.803248	0.110044	0.491264	0.979288	0.923378	0.986556	0.855801	34299.8	35503.1	33738.6	156821	127866	140464	26060.4	25971.1	26102.6	74289.3	74549.4	75844.2	7.75	23.88	8.33	5.01	4.31
High	Master Protein	P46779	60S ribosomal protein L28 OS=Homo sapiens GN=RPL28 PE=1 SV=3	0	FALSE	43.702	42	12	53	12	137	15.7	12.02	165.69	12	0	0.877	1.042	1.163	1.102	0.932	0.977	1.042	1.1	0.335675	0.943879	0.350509	0.595161	0.7748	0.792265	0.943568	0.725637	773856	651327	678397	163456	140573	148377	231476	220721	215641	280400	265647	292257	10.49	17.94	4.31	6.15	7.15
High	Master Protein	P47756	F-actin-capping protein subunit beta OS=Homo sapiens GN=CAPZB PE=1 SV=4	0	FALSE	43.551	45	11	42	11	277	31.3	5.59	122.27	11	0	1.309	1.051	0.932	0.961	1.033	1.029			0.0163698	0.910314	0.524341	0.826824	0.998628	0.978704			83953	104607	109891	137613	147652	143202	83192.8	83451	85898				12.25	5.63	15.89	5.32	5.97
High	Master Protein	P26599	Polypyrimidine tract-binding protein 1 OS=Homo sapiens GN=PTBP1 PE=1 SV=1	0	FALSE	43.547	21	11	51	8	531	57.2	9.17	172.81	11	3	1.07	0.977	1.012	0.924	1.055	1.052	1.084	1.147	0.833951	0.910314	0.953961	0.527949	0.979288	0.987802	0.780176	0.275881	351250	384631	375681	234544	231722	253751	233118	233788	245886	311874	294928	338212	7.78	1.93	5.83	5.01	7.66
High	Master Protein	P51610	Host cell factor 1 OS=Homo sapiens GN=HCFC1 PE=1 SV=2	0	FALSE	43.483	8	14	39	14	2035	208.6	7.46	109.83	14	0	1.096	1.083	0.911	0.956					0.73188	0.792884	0.368091	0.794087					109122	110364	119575	97692	107238	102138							14.05	11.66	11.77	2.3	1.59
High	Master Protein	O15372	Eukaryotic translation initiation factor 3 subunit H OS=Homo sapiens GN=EIF3H PE=1 SV=1	0	FALSE	43.378	27	11	39	11	352	39.9	6.54	128.46	11	0	0.909	0.916	0.917	0.927	0.98	1.104	1.087	1.12	0.539327	0.650616	0.630072	0.734004	0.936076	0.964079	0.778657	0.501631	86959.7	86325.4	79076.3	34815.4	37982.6	37574.7	10332.9	9169.5	10121.8	29376.1	28508.4	31920.6	5.41	10.77	16.74	12.43	6.19
High	Master Protein	Q9Y3Y2	Chromatin target of PRMT1 protein OS=Homo sapiens GN=CHTOP PE=1 SV=2	0	FALSE	43.374	30	5	37	5	248	26.4	12.23	139.99	5	0	0.755	0.96	1.041	1.085	0.913	1.053	1.064	1.018	0.00407306	0.846599	0.953961	0.778389	0.656698	0.987802	0.861086	0.858342	115374	90647.3	87064	50491.4	48506.5	46555.3	56813.4	49276.9	51876.1	89911.4	94027	95684.7	28.61	23.45	35.87	26.8	8.78
High	Master Protein	P51858	Hepatoma-derived growth factor OS=Homo sapiens GN=HDGF PE=1 SV=1	0	FALSE	43.369	39	11	43	11	240	26.8	4.73	133.06	11	0	0.97	0.996	1.011	1.069	1.045	1.182	1.008	1.017	0.873658	0.966856	0.952229	0.824957	0.979288	0.653718	0.992027	0.855801	131713	128281	127768	130554	129086	122142	27160.2	24018.9	28389	62037.9	61494.2	62559.2	18.16	13.67	12.28	4.67	3.37
High	Master Protein	P51659	Peroxisomal multifunctional enzyme type 2 OS=Homo sapiens GN=HSD17B4 PE=1 SV=3	0	FALSE	43.316	22	11	26	11	736	79.6	8.84	93.07	11	0	1.106	0.966	0.951	0.933			0.882	1.08	0.744954	0.872227	0.675883	0.680263			0.505615	0.912677	43187.5	49447.8	47784.6	60250.1	63371.8	64597				2028.08	1656.01	1787.78	1.05	0.71	11.51	4.79	3.07
High	Master Protein	Q8N1G4	Leucine-rich repeat-containing protein 47 OS=Homo sapiens GN=LRRC47 PE=1 SV=1	0	FALSE	43.184	21	13	45	13	583	63.4	8.28	141.53	13	0	1.109	1.057	0.893	0.879	1.156	1.093	1.029	1.068	0.656744	0.8875	0.270645	0.154033	0.66506	0.977781	0.965376	0.931151	169518	177963	188022	99512.7	111420	113193	40447.6	42780.2	46777.7	63735.6	61434.1	65608.1	10.68	11.76	10.55	6.13	7.82
High	Master Protein	P18754	Regulator of chromosome condensation OS=Homo sapiens GN=RCC1 PE=1 SV=1	0	FALSE	43.168	22	8	34	8	421	44.9	7.52	124.7	8	0	0.848	0.995	0.982	1.017	0.97	1.133	0.922	0.984	0.390395	0.960112	0.893154	0.987704	0.919528	0.909002	0.623543	0.520601	28719.2	24468.9	24352.4	47787.9	48669.6	46997.9	31229.1	26730.8	30293.1	52975.1	49624.1	48817.2	6.95	1.28	19.52	7.24	5.2
High	Master Protein	P62888	60S ribosomal protein L30 OS=Homo sapiens GN=RPL30 PE=1 SV=2	0	FALSE	43.14	58	9	41	9	115	12.8	9.63	124.83	9	0	0.918	0.882	1.017	0.95	1.016	1.041	1.098	1.134	0.605975	0.442094	0.970133	0.745338	0.981766	0.985252	0.738597	0.393432	179481	186859	164742	178914	175848	188306	222509	217212	226131	142671	138205	156704	12.52	5.61	4.58	9.5	2.73
High	Master Protein	P50454	Serpin H1 OS=Homo sapiens GN=SERPINH1 PE=1 SV=2	0	FALSE	43.127	27	10	25	10	418	46.4	8.69	85.36	10	0	1.444	1.688	0.961	0.875			0.988	1.023	0.4642	0.187934	0.765402	0.250185			0.948418	0.899124	2494.65	2134.08	3603.18	54877.8	57093	62694.4				55130.1	53228.7	54452.3			19.69	15.13	2.29
High	Master Protein	Q16181	Septin-7 OS=Homo sapiens GN=SEPT7 PE=1 SV=2	0	FALSE	43.08	25	13	44	13	437	50.6	8.63	135.01	13	0	0.944	1.011	0.922	1.08	0.971	1.05	0.964	1.064	0.773999	0.997521	0.624838	0.852142	0.919528	0.987802	0.861086	0.945771	204645	191016	193171	39423.2	42738	36516.4	187113	173051	181711	69312.1	62766.2	66808.2	2.33	5.08	10	7.67	14.38
High	Master Protein	P11387	DNA topoisomerase 1 OS=Homo sapiens GN=TOP1 PE=1 SV=2	0	FALSE	43.005	17	14	56	14	765	90.7	9.31	168.12	14	0	0.962	1.032	0.944	0.926	1.083	1.037	1.109	1.095	0.849105	0.964226	0.624838	0.53882	0.919528	0.978704	0.656726	0.749903	89791.7	83685.6	86391.8	104991	111190	113393	100090	104580	108404	124184	125807	137762	9.62	3.94	13.48	6.04	7.57
High	Master Protein	O75400	Pre-mRNA-processing factor 40 homolog A OS=Homo sapiens GN=PRPF40A PE=1 SV=2	0	FALSE	42.965	13	12	31	12	957	108.7	7.56	102.88	12	0	0.939	1.113	0.982	1.059	0.791	0.944	0.796	1.097	0.755383	0.681609	0.847119	0.87018	0.0111988	0.625451	0.0278169	0.822962	72920.5	61509.5	68446.8	195862	199539	184876	1772.26	1486.16	1402.41	8990.63	6521.69	7157.39	17.13	8.25	7.84	3.64	5.45
High	Master Protein	P56182	Ribosomal RNA processing protein 1 homolog A OS=Homo sapiens GN=RRP1 PE=1 SV=1	0	FALSE	42.916	30	14	38	14	461	52.8	9.33	92.28	14	0	0.971	1.241	0.99	1.038	0.972	1.102	0.992	0.999	0.87748	0.155447	0.883155	0.928052	0.919528	0.9713	0.954651	0.707218	132142	103418	128300	162874	164552	156956	68591.2	60492.5	66673.6	65159.8	64679	64616.2	4.11	13.16	9.48	5.44	2.48
High	Master Protein	Q7Z2W4	Zinc finger CCCH-type antiviral protein 1 OS=Homo sapiens GN=ZC3HAV1 PE=1 SV=3	0	FALSE	42.729	16	10	36	10	902	101.4	8.4	121.59	10	0	1.079	1.005	0.96	0.997	1.162	1.069	1.179	1.085	0.839459	0.988311	0.76101	0.977495	0.617087	0.986348	0.31583	0.900227	42722.1	45854.5	46098.9	55725.6	58035.1	55885.1	30110.8	32728.2	34998.5	2811.11	3056.46	3315.26	19.16	5.92	15.66	5.62	4.02
High	Master Protein	Q02880	DNA topoisomerase 2-beta OS=Homo sapiens GN=TOP2B PE=1 SV=3	0	FALSE	42.562	9	14	31	8	1626	183.2	8	75.36	14	0	0.975	0.897	0.967	1.059	1.043	1.016			0.883876	0.705834	0.870852	0.907771	0.979288	0.964079			12495.1	13583.8	12186.8	36744.2	37998.2	34680.7	28996.8	29779.2	30246.7				9.21	6.41	7.1	3.8	3.09
High	Master Protein	Q96SB4	SRSF protein kinase 1 OS=Homo sapiens GN=SRPK1 PE=1 SV=2	0	FALSE	42.508	18	9	20	7	655	74.3	6.16	67.79	9	2	1.008	1.286	0.884	1.005					0.964521	0.5487	0.367432	0.983288					9171.61	7189	9241.96	39098.2	44209.2	38895.5							42.19	31.11	25.08	3.96	12.21
High	Master Protein	P35637	RNA-binding protein FUS OS=Homo sapiens GN=FUS PE=1 SV=1	0	FALSE	42.439	21	9	36	7	526	53.4	9.36	99.23	9	2	0.878	0.834	0.959	0.951	0.988	1.101	0.989	0.883	0.343082	0.184764	0.722727	0.75959	0.965866	0.977781	0.95326	0.00370852	72530.7	76384.2	63701.9	84094.6	87676.7	88394.5	1642.16	1473.69	1622.03	51679.6	57843.8	51097.8	7.77	5.49	9.39	10.52	11.13
High	Master Protein	P62280	40S ribosomal protein S11 OS=Homo sapiens GN=RPS11 PE=1 SV=3	0	FALSE	42.419	56	12	63	12	158	18.4	10.3	208.62	12	0	0.938	0.948	1.116	1.092	1.109	1.102	1.169	1.113	0.754539	0.795378	0.642139	0.672505	0.909769	0.970744	0.300329	0.585835	105805	104686	99287.6	418529	375005	383305	282892	284713	313856	306243	321564	358018	10.62	4.01	8.12	9.81	8.09
High	Master Protein	Q04917	14-3-3 protein eta OS=Homo sapiens GN=YWHAH PE=1 SV=4	0	FALSE	42.343	46	12	57	8	246	28.2	4.84	184.98	12	0	0.947	0.932	0.911	0.975	0.964	1.047	1.014	1.021	0.785204	0.731191	0.53444	0.918416	0.919528	0.985252	0.992688	0.888599	77849.1	79083.4	73688.4	39871.8	43771.1	40899.3	37609.6	34639.7	36261.9	64050.6	63612.4	64934.4	6.22	0.5	8.65	9.68	3.81
High	Master Protein	P12277	Creatine kinase B-type OS=Homo sapiens GN=CKB PE=1 SV=1	0	FALSE	42.276	27	8	30	8	381	42.6	5.59	100.62	8	0			0.974	0.923			0.975	0.985			0.811351	0.518775			0.920369	0.520601				120159	123345	130114				37232.4	36873.6	36313				4.71	12.95
High	Master Protein	Q5SSJ5	Heterochromatin protein 1-binding protein 3 OS=Homo sapiens GN=HP1BP3 PE=1 SV=1	0	FALSE	42.19	19	12	48	12	553	61.2	9.67	132.05	12	0	1.157	1.021	0.996	1.034	0.993	1.099			0.382689	0.985175	0.913244	0.929889	0.979288	0.977781			303889	344358	351704	76018.3	76289.5	73539.7	150660	136088	149591				10.96	9.03	2.49	5.24	9.18
High	Master Protein	P09622	Dihydrolipoyl dehydrogenase, mitochondrial OS=Homo sapiens GN=DLD PE=1 SV=2	0	FALSE	41.971	26	12	50	12	509	54.1	7.85	155.58	12	0	1.061	1.197	1.013	0.964	0.953	1	1.027	1.043	0.852872	0.292159	0.955144	0.837487	0.908549	0.911607	0.975528	0.977233	103327	91594.4	109674	304403	300641	315822	111728	106434	106423	125477	123572	128840	2.24	8.15	8.83	7.55	0.95
High	Master Protein	P38919	Eukaryotic initiation factor 4A-III OS=Homo sapiens GN=EIF4A3 PE=1 SV=4	0	FALSE	41.928	24	10	31	8	411	46.8	6.73	93.58	10	0	1.227	1.043	0.912	0.935	1.003	1.003	0.756	0.952	0.4642	0.963194	0.413127	0.734138	0.979288	0.918734	0.00248305	0.204199	18744.5	22050.7	23005.4	54892.5	60208.3	58682.9	21361.2	21355.5	21416.2	45550.5	36178.1	34444.4	20.39	16.76	8.82	5.89	10.07
High	Master Protein	Q9BXJ9	N-alpha-acetyltransferase 15, NatA auxiliary subunit OS=Homo sapiens GN=NAA15 PE=1 SV=1	0	FALSE	41.896	17	17	46	17	866	101.2	7.42	111.5	17	0	1.378	1.073	1.018	0.989	1.079	1.06	0.908	1.03	0.244787	0.915308	0.972464	0.927797	0.935169	0.998604	0.533754	0.929243	12349	15858.6	17013.5	192188	188704	194360	52547	53532.1	56719.7	73692.1	64949	66923.2	34.3	14.18	43.46	9.32	4.59
High	Master Protein	P52597	Heterogeneous nuclear ribonucleoprotein F OS=Homo sapiens GN=HNRNPF PE=1 SV=3	0	FALSE	41.751	24	8	38	6	415	45.6	5.58	126.25	8	0	0.99	1.144	1.052	1.109	1.185	1.138	1.016	1.073	0.93807	0.64061	0.938377	0.536027	0.446829	0.874477	0.992027	0.904647	28925.9	25039.1	28646.1	108379	103002	97743.9	44941.6	46777.6	53245.6	58609.7	55517.3	59563.8	2.07	19.49	6.61	8.26	8.76
High	Master Protein	Q9Y613	FH1/FH2 domain-containing protein 1 OS=Homo sapiens GN=FHOD1 PE=1 SV=3	0	FALSE	41.681	13	10	23	10	1164	126.5	6.39	72.53	10	0			1.101	1.055							0.721362	0.878047								57200.5	51937.7	54213.7										1.2	6.12
High	Master Protein	P23921	Ribonucleoside-diphosphate reductase large subunit OS=Homo sapiens GN=RRM1 PE=1 SV=1	0	FALSE	41.661	17	12	25	12	792	90	7.15	80.48	12	0	1.074	0.94	1.084	0.927					0.964521	0.838975	0.81362	0.548412					11041.6	12606.2	11855.6	172954	159554	186608							24.49	54.67	56.05	1.65	7.41
High	Master Protein	P52701	DNA mismatch repair protein Msh6 OS=Homo sapiens GN=MSH6 PE=1 SV=2	0	FALSE	41.588	13	13	26	13	1360	152.7	6.9	72.74	13	0			0.998	0.985			0.976	1.071			0.914344	0.919701			0.922921	0.929243				118583	118866	120441				9686.01	8823.5	9449.88				2.18	8.5
High	Master Protein	O00148	ATP-dependent RNA helicase DDX39A OS=Homo sapiens GN=DDX39A PE=1 SV=2	0	FALSE	41.387	26	11	38	2	427	49.1	5.68	114.05	11	0			0.963	1.103							0.902891	0.778647								16850.2	17496.3	15273										19.81	17.21
High	Master Protein	Q7L2E3	Putative ATP-dependent RNA helicase DHX30 OS=Homo sapiens GN=DHX30 PE=1 SV=1	0	FALSE	41.326	13	13	27	13	1194	133.9	8.78	80.42	13	0	0.615	0.972	0.972	1.004					0.0189744	0.933925	0.796756	0.977495					10449.3	6611.14	6428.26	84755.6	87203.5	84409.3							9.9	14.08	43.24	2.46	7.91
High	Master Protein	O75821	Eukaryotic translation initiation factor 3 subunit G OS=Homo sapiens GN=EIF3G PE=1 SV=2	0	FALSE	41.311	39	12	28	12	320	35.6	6.13	102.75	12	0	1.152	1.058	1.124	1.153	1.061	0.976	1.008	0.978	0.409876	0.884135	0.594249	0.255293	0.979288	0.792265	0.992027	0.451178	71217.3	77500.4	82029.3	76509.7	68092.5	66355.4	28171.8	30632.4	29891.6	31762.8	32759	32031.7	14.63	11.9	10.36	2.97	16.01
High	Master Protein	Q9NTJ3	Structural maintenance of chromosomes protein 4 OS=Homo sapiens GN=SMC4 PE=1 SV=2	0	FALSE	41.29	10	13	36	13	1288	147.1	6.79	102.61	13	0	0.946	1.032	1.002	0.993	0.95	1.066			0.782813	0.965489	0.927377	0.953929	0.885129	0.987802			167497	153539	158423	69759.9	69601.4	70284.3	877.182	781.767	833.019				3.46	9.45	12.93	2.38	3.42
High	Master Protein	P14324	Farnesyl pyrophosphate synthase OS=Homo sapiens GN=FDPS PE=1 SV=4	0	FALSE	41.182	20	9	56	9	419	48.2	6.15	183.91	9	0	0.991	1.212	1.102	1.111	1.072	1.128	1.017	1.049	0.950998	0.237316	0.721362	0.522441	0.957306	0.911607	0.992027	0.998519	92266.6	75456.1	91475	144022	130687	129635	277439	263639	297494	227507	220562	231339	17.65	14.07	19.57	3.96	4.76
High	Master Protein	P18621	60S ribosomal protein L17 OS=Homo sapiens GN=RPL17 PE=1 SV=3	0	FALSE	41.094	57	10	81	10	184	21.4	10.17	282.5	10	0	0.985	0.936	0.924	0.946	1.066	1.097	1.072	1.052	0.928028	0.742406	0.463925	0.710986	0.979288	0.977781	0.823586	0.996277	229659	241491	226123	483769	523431	511526	363378	353229	387382	544264	554814	583585	10.54	11.5	15.53	3.53	7.14
High	Master Protein	O76094	Signal recognition particle subunit SRP72 OS=Homo sapiens GN=SRP72 PE=1 SV=3	0	FALSE	41.048	19	10	29	10	671	74.6	9.26	88.63	10	0	0.904	1.064	0.948	1.067	0.979	1.155	1.123	1.097	0.498688	0.860372	0.746979	0.87018	0.935169	0.792265	0.570182	0.739534	66685.8	56642.3	60289	46142.1	48678.9	43250.1	45198	38303.9	44250.1	64589.8	66124.2	72562.5	14.6	16.6	7.27	5.95	3.33
High	Master Protein	P04792	Heat shock protein beta-1 OS=Homo sapiens GN=HSPB1 PE=1 SV=2	0	FALSE	40.856	55	9	32	9	205	22.8	6.4	117.39	9	0			1.146	1.063			1.047	1.029			0.448899	0.852142			0.926904	0.924581				121976	106434	114758				174892	177933	183101				10.73	7.53
High	Master Protein	P20073	Annexin A7 OS=Homo sapiens GN=ANXA7 PE=1 SV=3	0	FALSE	40.803	25	11	43	11	488	52.7	5.68	127.93	11	0	0.995	1.025	1.06	1.088	1.008	1.074	0.965	1.019	0.961962	0.979775	0.913244	0.688862	0.979288	0.985252	0.86292	0.86944	200784	194957	199749	76155	71813.9	70012.1	184884	173403	186304	218218	206744	210626	12.14	5.14	4.49	7.21	8.5
High	Master Protein	Q03252	Lamin-B2 OS=Homo sapiens GN=LMNB2 PE=1 SV=4	0	FALSE	40.755	22	16	50	13	620	69.9	5.59	154.3	16	0	0.974	1.024	0.887	0.986	1.086	1.046	1.085	0.965	0.881653	0.980715	0.404197	0.941359	0.919528	0.985252	0.778922	0.410663	41000.7	38996.9	39920.3	37826	42661.7	38363.7	88999.2	92372.8	96613.4	18094.8	20345.3	19640.6	11.53	10.77	16.13	7.7	6.9
High	Master Protein	Q08945	FACT complex subunit SSRP1 OS=Homo sapiens GN=SSRP1 PE=1 SV=1	0	FALSE	40.601	19	13	37	13	709	81	6.87	100.68	13	0	1.059	0.959	0.956	0.941	1.061	0.919	0.97	0.997	0.857238	0.840099	0.700705	0.680263	0.979288	0.435835	0.909766	0.779194	70181.7	77572.5	74354	127483	133357	135506	89568.2	103436	95021.7	11255.4	10947.8	10918.6	10.64	9.72	17.71	6.55	2.78
High	Master Protein	P51149	Ras-related protein Rab-7a OS=Homo sapiens GN=RAB7A PE=1 SV=1	0	FALSE	40.591	49	10	41	10	207	23.5	6.7	126.73	10	0	0.916	0.794	1.083	1.044	1.119	1.062	1.054	1.048	0.589211	0.0595876	0.82019	0.918416	0.843366	0.993735	0.919975	0.998519	67456.4	77838.7	61797.6	161667	149338	154897	71864	75699.9	80401	14870.8	14947.9	15668	1.79	11.36	14.18	3.19	5.43
High	Master Protein	O14818	Proteasome subunit alpha type-7 OS=Homo sapiens GN=PSMA7 PE=1 SV=1	0	FALSE	40.459	55	10	41	10	248	27.9	8.46	130.93	10	0	0.982	0.986	0.986	0.984	0.981	1.053	0.958	0.977	0.915567	0.944159	0.870852	0.918927	0.9443	0.987802	0.823586	0.442195	503219	501549	494342	91624.1	92896.8	93103.2	99797	93005.2	97907	149024	146187	142755	8.4	8.01	5.65	2.95	7.95
High	Master Protein	Q96HC4	PDZ and LIM domain protein 5 OS=Homo sapiens GN=PDLIM5 PE=1 SV=5	0	FALSE	40.457	23	10	19	10	596	63.9	8.21	71.39	10	0			1.066	0.982							0.893154	0.927797								58553.2	54949.8	59608.5										1.76	8.14
High	Master Protein	P50995	Annexin A11 OS=Homo sapiens GN=ANXA11 PE=1 SV=1	0	FALSE	40.425	23	11	35	11	505	54.4	7.65	102.11	11	0	1.084	0.86	1.065	1.004	1.098	1.094	0.972	1.01	0.841671	0.306862	0.893154	0.976837	0.919528	0.977781	0.909766	0.779194	32956.8	41529.4	35716.8	81568.9	76593.1	81255.5	26754.2	26843.7	29377.6	32287.8	31073.1	31373.5	12.4	4.72	10.99	6.86	5.44
High	Master Protein	Q9H307	Pinin OS=Homo sapiens GN=PNN PE=1 SV=4	0	FALSE	40.18	18	12	30	12	717	81.6	7.14	89.23	12	0	1.2	1.211	1.02	0.965	1.01	1.083			0.21074	0.243614	0.976488	0.848215	0.979288	0.978704			64363.4	63806	77248.6	111650	109478	115691	14242.9	13271.3	14378.4				13.26	11.26	5.45	6.83	4.45
High	Master Protein	O15067	Phosphoribosylformylglycinamidine synthase OS=Homo sapiens GN=PFAS PE=1 SV=4	0	FALSE	40.115	12	13	36	13	1338	144.6	5.76	103.29	13	0	1.06	1.166	0.981	0.877	1.014	1.104	1.073	1.103	0.857238	0.434191	0.847119	0.143587	0.979288	0.964079	0.823586	0.698908	320393	291214	339479	98241.3	100107	112015	61551.7	56556.7	62425	48817.7	47484.5	52374.6	4	5.29	2.61	7.28	4.02
High	Master Protein	Q99848	Probable rRNA-processing protein EBP2 OS=Homo sapiens GN=EBNA1BP2 PE=1 SV=2	0	FALSE	40.11	39	11	45	11	306	34.8	10.1	121.18	11	0	0.887	1.071	0.974	0.933	0.867	0.927	1.103	1.016	0.400629	0.838975	0.810095	0.610172	0.239226	0.487624	0.695706	0.846839	66940.6	55422.1	59377.8	167611	172092	179579	21739.7	20329.2	18850.7	47772.2	51890.5	52707.6	28.43	2.28	3.84	6.78	2.53
High	Master Protein	Q9BSJ8	Extended synaptotagmin-1 OS=Homo sapiens GN=ESYT1 PE=1 SV=1	0	FALSE	39.97	12	10	38	10	1104	122.8	5.83	122.03	10	0	1.335	1.116	0.867	0.885			0.942	1.002	0.0246564	0.66956	0.123	0.256513			0.765866	0.739534	34399.7	41169.2	45935.4	61368.8	70808.9	69321.5				61958.2	58229.3	58373.8	35.52	16.57	8.05	11.05	5.32
High	Master Protein	P02008	Hemoglobin subunit zeta OS=Homo sapiens GN=HBZ PE=1 SV=2	0	FALSE	39.967	56	7	61	7	142	15.6	8.21	224.12	7	0			1.378	1.188			0.934	0.968			0.000441596	0.0818945			0.737762	0.357628				958272	695291	806459				1.00654e+06	971303	940113				18.36	12.48
High	Master Protein	Q92804	TATA-binding protein-associated factor 2N OS=Homo sapiens GN=TAF15 PE=1 SV=1	0	FALSE	39.757	33	9	41	7	592	61.8	8.02	125.75	9	0	1.048	1.057		0.1	0.996	1.084	0.891	0.948	0.929801	0.886945		4.68971e-16	0.979288	0.978704	0.392661	0.179258	44140.7	43751.2	46240			726.424	300643	276197	299398	94179.7	88520.4	83902	12.2	9.35	11.64
High	Master Protein	Q9Y3I0	tRNA-splicing ligase RtcB homolog OS=Homo sapiens GN=RTCB PE=1 SV=1	0	FALSE	39.739	29	12	39	12	505	55.2	7.23	119.75	12	0	1.191	1.042	1.027	1.031	1.03	0.996	0.909	0.921	0.24098	0.943879	0.997117	0.953413	0.998628	0.911607	0.533754	0.0415037	86299.5	98695.2	102814	192469	187338	186672	17939.2	18551.8	18486	45347.1	44734.9	41216	9.4	0.76	11.71	4.05	3.65
High	Master Protein	Q92888	Rho guanine nucleotide exchange factor 1 OS=Homo sapiens GN=ARHGEF1 PE=1 SV=2	0	FALSE	39.689	19	13	41	13	912	102.4	5.66	111.9	13	0	1.253	1.198	0.993	1.054	1.05	1.167	0.969	1.069	0.16102	0.291885	0.940422	0.918416	0.979288	0.741499	0.893499	0.929243	34029.9	35597.1	42628.8	31757.8	31988.6	30132.3	55204.2	49687.2	57976.8	12623.2	11446.4	12232.5	3.78	2.16	7.94	21.17	7.4
High	Master Protein	Q14692	Ribosome biogenesis protein BMS1 homolog OS=Homo sapiens GN=BMS1 PE=1 SV=1	0	FALSE	39.598	13	12	31	12	1282	145.7	6.44	93.86	12	0	1.009	1.095	0.972	1.045	0.929	1.099	0.934	1.086	0.973947	0.856567	0.870852	0.923314	0.766353	0.977781	0.738597	0.855312	15722.4	14480.8	15856.7	43970.3	45235.3	42070.7	6980.4	5898.44	6481.72	14122.7	12153.3	13197.6	11.53	28.64	3.63	16.06	4.04
High	Master Protein	P27695	DNA-(apurinic or apyrimidinic site) lyase OS=Homo sapiens GN=APEX1 PE=1 SV=2	0	FALSE	39.448	26	10	27	10	318	35.5	8.12	88.49	10	0	1.055	1.162	1.023	1.048	0.918	1.084	0.862	1.106	0.876074	0.449933	0.988814	0.907639	0.684353	0.978704	0.211109	0.677256	91223.8	82862.9	96264.7	91785.7	89678.4	87551.5	31734.2	26870	29121.3	55955.8	43651.7	48258.2	11.07	11.29	10.81	2.52	11.1
High	Master Protein	P62917	60S ribosomal protein L8 OS=Homo sapiens GN=RPL8 PE=1 SV=2	0	FALSE	39.444	37	14	77	14	257	28	11.03	216.1	14	0	0.919	0.904	0.985	1.008	1.002	1.095	1.107	1.007	0.621242	0.578644	0.867689	0.986887	0.979288	0.977781	0.670685	0.761437	1.03255e+06	1.0503e+06	949351	681996	692335	676770	610408	559021	611867	381781	419971	422740	8.34	3.13	4.73	21.73	10.01
High	Master Protein	P27694	Replication protein A 70 kDa DNA-binding subunit OS=Homo sapiens GN=RPA1 PE=1 SV=2	0	FALSE	39.149	22	10	29	10	616	68.1	7.21	85.89	10	0	0.993	0.966	1.016	0.988	1.053	1.016	0.9	1.042	0.959011	0.868291	0.961254	0.934504	0.979288	0.967039	0.480912	0.975594	60192.6	61929.6	59800.3	69485.3	68422.8	70302.1	74789.8	77479.6	78746.5	84672.2	73097.3	76185.8	9.68	2.26	8.9	7.83	6.16
High	Master Protein	P40121	Macrophage-capping protein OS=Homo sapiens GN=CAPG PE=1 SV=2	0	FALSE	39.102	24	8	27	8	348	38.5	6.19	94.45	8	0	1.158	1.059	1.064	1.157	1.009	1.081	0.937	0.909	0.379201	0.882677	0.901146	0.478637	0.979288	0.978704	0.762688	0.107061	74182.7	81147	85908.9	34701	32599.1	29993	30703.3	28652.1	30979.6	9058.06	9337.11	8491.57	19.47	1.57	15.75	7.02	5.92
High	Master Protein	P45880	Voltage-dependent anion-selective channel protein 2 OS=Homo sapiens GN=VDAC2 PE=1 SV=2	0	FALSE	39.048	38	9	36	9	294	31.5	7.56	118.73	9	0	1.125	0.979	1.258	0.943	1.442	1.185	1.157	1.068	0.656044	0.917017	0.0440948	0.691037	0.000298242	0.636877	0.362218	0.931585	42482.5	48817.1	47775.4	187907	149385	199190	14182.1	17255.3	20445.4	125301	135735	144916	11.12	15.52	15.12	2.21	5.11
High	Master Protein	P38117	Electron transfer flavoprotein subunit beta OS=Homo sapiens GN=ETFB PE=1 SV=3	0	FALSE	39.038	50	13	39	13	255	27.8	8.1	111.21	13	0	1.051	1.007	0.988	1.032	1.066	1.051	1.066	0.94	0.914048	0.991388	0.870852	0.949169	0.979288	0.987802	0.85553	0.199559	45242.3	47217.4	47531	195174	197596	189115	119763	121457	127689	19833.1	22502	21150.7	4.93	11.27	1.8	0.94	2.89
High	Master Protein	O00231	26S proteasome non-ATPase regulatory subunit 11 OS=Homo sapiens GN=PSMD11 PE=1 SV=3	0	FALSE	38.936	28	11	30	11	422	47.4	6.48	84.92	11	0	1.333	0.851	1.106	1.077	1.022	1.048	1.007	1.077	0.378108	0.488543	0.700559	0.769732	0.998628	0.985252	0.991571	0.893693	10242.9	16054	13654.8	81877.6	74056.6	76008.6	71026	69280.1	72608.7	71918.3	67257.5	72452.9	41.74	15.48	18.57	4.52	12.99
High	Master Protein	Q9Y295	Developmentally-regulated GTP-binding protein 1 OS=Homo sapiens GN=DRG1 PE=1 SV=1	0	FALSE	38.933	32	10	25	10	367	40.5	8.9	76.53	10	0	0.948	0.992	0.921	0.887					0.80221	0.960112	0.429999	0.219047					40104.3	38304.6	38012.1	68927	74806.2	77696.9							10.65	9.06	17.98	7.71	4.22
High	Master Protein	P15531	Nucleoside diphosphate kinase A OS=Homo sapiens GN=NME1 PE=1 SV=1	0	FALSE	38.89	47	7	40	2	152	17.1	6.19	140.23	7	0			1.089	0.919							0.815902	0.857613								16834.6	15465.5	18313.4										9.63	30.48
High	Master Protein	Q14203	Dynactin subunit 1 OS=Homo sapiens GN=DCTN1 PE=1 SV=3	0	FALSE	38.807	12	13	41	13	1278	141.6	5.81	118.5	13	0	0.96	1.11	1.054	0.972	1.133	1.182	1.033	1.055	0.841287	0.691539	0.924281	0.918416	0.783449	0.653718	0.954651	0.988304	136403	117909	130892	41797.7	39670.3	42989.8	60924.4	58418.2	69056.7	44483.7	43580.8	45968.2	7.98	0.67	8.84	2.37	9.93
High	Master Protein	Q9ULW0	Targeting protein for Xklp2 OS=Homo sapiens GN=TPX2 PE=1 SV=2	0	FALSE	38.652	18	12	30	12	747	85.6	9.23	82.37	12	0	1.159	1.288	0.977	0.949	0.904	1.024	0.988	1.018	0.514058	0.0704671	0.824489	0.75433	0.563714	0.977781	0.954651	0.904647	32118.3	28887	37219.2	72578.3	74297.1	76462.6	17792.8	15714	16087.3	8872.52	8603.5	8762.58	15.71	2.54	16.37	9.3	5.23
High	Master Protein	P45974	Ubiquitin carboxyl-terminal hydrolase 5 OS=Homo sapiens GN=USP5 PE=1 SV=2	0	FALSE	38.613	14	11	31	11	858	95.7	5.03	76.09	11	0	0.921	0.918	1.039	1.055	0.936	0.994	1.035	1.08	0.833951	0.808279	0.958903	0.878047	0.78904	0.911607	0.954651	0.865962	8008.15	8037.37	7378.34	53030.4	51045	50266.2	32664.7	30755.7	30570.5	29636	28405.7	30683.7	24.32	7.04	17.58	11.19	3.13
High	Master Protein	Q99733	Nucleosome assembly protein 1-like 4 OS=Homo sapiens GN=NAP1L4 PE=1 SV=1	0	FALSE	38.531	23	9	34	8	375	42.8	4.69	94.64	9	1	0.991	1.037	0.884	0.942	0.962	1.042	0.994	1.189	0.950717	0.955018	0.213392	0.684216	0.919528	0.985252	0.978863	0.296729	66387.9	63444.5	65810.3	83281.2	94223.6	88444	31921.2	29473.3	30697.1	3368.93	2816.79	3350.32	18.55	4.82	8.66	13.06	10.3
High	Master Protein	P31942	Heterogeneous nuclear ribonucleoprotein H3 OS=Homo sapiens GN=HNRNPH3 PE=1 SV=2	0	FALSE	38.492	28	7	38	6	346	36.9	6.87	122.48	7	0	1.211	1.143	1.033	1.185	1.095	0.991	1.061	0.987	0.186324	0.545658	0.968449	0.329533	0.919528	0.911607	0.880023	0.551361	48613.6	51517.1	58862	36556	35373.7	30838.4	42368.4	46804	46404.1	71316.8	76688.3	75656.2	13.41	11.08	14.19	9.33	13.17
High	Master Protein	P28070	Proteasome subunit beta type-4 OS=Homo sapiens GN=PSMB4 PE=1 SV=4	0	FALSE	38.428	40	7	26	7	264	29.2	5.97	96.17	7	0	0.827	0.984	1.171	1.129	0.967	1.126	0.863	1.033	0.0986033	0.942356	0.321892	0.437145	0.919528	0.911607	0.213978	0.940901	68731.7	57748.9	56838.2	66171.1	56511.3	58615.2	29818.2	25625.5	28845.8	88847.6	74232	76705.9	13.29	10.46	28.22	12.31	4.11
High	Master Protein	P52566	Rho GDP-dissociation inhibitor 2 OS=Homo sapiens GN=ARHGDIB PE=1 SV=3	0	FALSE	38.296	50	9	39	9	201	23	5.21	102.99	9	0	1.088	1.047			1.082	1.084			0.766383	0.923896			0.919528	0.978704			304271	316116	330955				350282	349658	379037				8.46	2.65	4.49
High	Master Protein	Q9UBE0	SUMO-activating enzyme subunit 1 OS=Homo sapiens GN=SAE1 PE=1 SV=1	0	FALSE	38.178	27	11	30	11	346	38.4	5.3	85.67	11	0	0.814	0.793	1.208	1.164	0.977	1.069			0.0621652	0.0579223	0.160298	0.170365	0.919528	0.986348			80177.3	82311.5	65261.2	133195	110228	114457	12544.2	11461.9	12255.7				8	13.48	23.07	2.27	15.15
High	Master Protein	P41250	Glycine--tRNA ligase OS=Homo sapiens GN=GARS PE=1 SV=3	0	FALSE	37.971	18	15	51	15	739	83.1	7.03	140.6	15	0	1.039	0.939	1.098	0.977	1.039	1.048	0.976	0.971	0.931303	0.751709	0.746979	0.894472	0.986334	0.985252	0.920567	0.393432	155832	172434	161873	183280	166972	187688	109549	108623	113835	113581	114176	110877	6.21	4.36	11.07	1.25	3.8
High	Master Protein	Q5T9A4	ATPase family AAA domain-containing protein 3B OS=Homo sapiens GN=ATAD3B PE=1 SV=1	0	FALSE	37.951	20	11	26	2	648	72.5	9.2	81.44	11	0			1.117	1.22							0.715606	0.256513								24418.3	21852.6	20008.1										7.52	18.45
High	Master Protein	P30086	Phosphatidylethanolamine-binding protein 1 OS=Homo sapiens GN=PEBP1 PE=1 SV=3	0	FALSE	37.923	52	8	28	8	187	21	7.53	96.76	8	0	1.073	0.966	1.039	1.029	1.025	1.091	0.984	1.013	0.964454	0.896273	0.968862	0.962025	0.998628	0.978704	0.94262	0.817277	13101.5	14554.4	14053.2	77588.5	74663.9	75411	102197	96019.7	104790	63648.8	61822.9	62616.6	20.6	17.7	5.37	5.79	3.02
High	Master Protein	Q13148	TAR DNA-binding protein 43 OS=Homo sapiens GN=TARDBP PE=1 SV=1	0	FALSE	37.897	26	8	33	8	414	44.7	6.19	105.32	8	0	1.043	1.165	1.023	1.095	1.169	1.153	1.032	1.035	0.915567	0.436752	0.984117	0.645116	0.564765	0.792265	0.954651	0.945771	120190	107534	125304	68223	66706.4	62284.7	34375.2	34832	40174.3	56198.6	56058.4	57995.4	7.36	0.3	7.29	6.59	17.21
High	Master Protein	P07384	Calpain-1 catalytic subunit OS=Homo sapiens GN=CAPN1 PE=1 SV=1	0	FALSE	37.871	19	12	28	11	714	81.8	5.67	77.93	12	1	1.058	1.623	1.121	0.984	0.948	0.975	0.917	1.044	0.973947	0.324658	0.653612	0.929889	0.864292	0.792265	0.597366	0.998519	1759.24	1146.86	1860.9	50030.5	44628.5	50858	91131.6	88553.5	86349.7	17346.8	15227.1	15904.4				5.12	7.33
High	Master Protein	P02549	Spectrin alpha chain, erythrocytic 1 OS=Homo sapiens GN=SPTA1 PE=1 SV=5	0	FALSE	37.866	7	12	19	12	2419	279.8	5.05	63.83	12	0			0.986	0.996							0.870852	0.963658								75828.6	76938.6	76109.4										4.51	2.33
High	Master Protein	O95782	AP-2 complex subunit alpha-1 OS=Homo sapiens GN=AP2A1 PE=1 SV=3	0	FALSE	37.769	16	12	33	12	977	107.5	7.03	97.42	12	0	1.167	1.027	1.027	0.986	1.063	1.093	0.87	1.035	0.77772	0.997335	0.995246	0.922123	0.979288	0.977781	0.255054	0.95503	13129.2	14923	15324.5	113468	110503	115049	12885	12530.2	13691.3	23604.7	19846.6	20547.8	24.06	12.16	14.05	6.74	10.89
High	Master Protein	P00390	Glutathione reductase, mitochondrial OS=Homo sapiens GN=GSR PE=1 SV=2	0	FALSE	37.515	30	9	26	9	522	56.2	8.5	87.57	9	0	1.428	1.206	1.015	1.039	1.031	1.054			0.182546	0.598715	0.964747	0.923314	0.998628	0.988535			10448.4	12370.8	14916.1	63240.2	62310.5	60893.3	15408.1	15067	15883.4				16.5	25.43	19.27	6.85	8.87
High	Master Protein	O75717	WD repeat and HMG-box DNA-binding protein 1 OS=Homo sapiens GN=WDHD1 PE=1 SV=1	0	FALSE	37.401	13	10	22	10	1129	125.9	5.62	66.99	10	0	0.802	1.139	0.919	1.018					0.39555	0.838975	0.479751	0.977495					11101.3	7812.98	8900.97	53703.3	58433.1	52754.6							27.1	27.02	16.26	2.9	2.19
High	Master Protein	Q99497	Protein deglycase DJ-1 OS=Homo sapiens GN=PARK7 PE=1 SV=2	0	FALSE	37.273	51	8	41	8	189	19.9	6.79	155.26	8	0	1.037	0.992	1.099	1	0.927	0.911	1.02	0.988	0.937889	0.960112	0.743827	0.967216	0.76525	0.375585	0.988389	0.564538	67752.4	70811.9	70269.9	161351	146863	161304	22878.1	23295	21215.8	45176.6	46639.1	46078.7	9.18	9.33	13.05	10.05	12.93
High	Master Protein	O75122	CLIP-associating protein 2 OS=Homo sapiens GN=CLASP2 PE=1 SV=2	0	FALSE	37.233	11	11	28	10	1294	141	8.47	80.49	11	1	1.044	0.987	1.081	1.032	1.128	1.089	0.964	1.054	0.997397	0.954727	0.836607	0.946798	0.793012	0.978704	0.861086	0.971977	9472.24	10019.8	9893.11	49468.9	45751.5	47925.4	5899.3	6110.8	6656.62	12719.3	11624.3	12255.3	3.86	41.01	20.01	6.23	4.66
High	Master Protein	P61106	Ras-related protein Rab-14 OS=Homo sapiens GN=RAB14 PE=1 SV=4	0	FALSE	37.224	42	10	33	9	215	23.9	6.21	112.26	10	0	1.002	0.967	0.96	0.982	1.054	1.03	1.089	1.105	0.979025	0.874103	0.731359	0.918416	0.979288	0.978704	0.766338	0.685719	110293	114328	110560	90110.9	93872.1	91728	47540.7	48651.4	50090.3	43915.2	43284.7	47818.5	13.81	7.11	12.97	2.99	4.13
High	Master Protein	O60832	H/ACA ribonucleoprotein complex subunit 4 OS=Homo sapiens GN=DKC1 PE=1 SV=3	0	FALSE	37.18	20	10	26	10	514	57.6	9.42	93.68	10	0	0.956	0.843	0.899	0.933			1.2	1.057	0.822894	0.228887	0.313991	0.707753			0.162795	0.963373	43341.3	49140.2	41446.2	55448.8	61675.9	59461				9872.18	11206.9	11850.1	5.26	4.86	5.46	2.2	14.38
High	Master Protein	P30153	Serine/threonine-protein phosphatase 2A 65 kDa regulatory subunit A alpha isoform OS=Homo sapiens GN=PPP2R1A PE=1 SV=4	0	FALSE	37.176	22	12	47	8	589	65.3	5.11	137.75	12	4	0.958	0.94	1.152	1.109	1.041	1.008	1.003	1.029	0.833951	0.759344	0.408217	0.533259	0.981483	0.933814	0.978863	0.923166	64492	65675.9	61760.4	163900	142223	147742	115400	119169	120112	86429	84232.6	86662.4	8.69	5.16	8.45	9.68	5.5
High	Master Protein	Q15424	Scaffold attachment factor B1 OS=Homo sapiens GN=SAFB PE=1 SV=4	0	FALSE	36.993	16	13	35	7	915	102.6	5.47	102.67	13	6	1.165	1.128	0.932	0.952	1.041	1.1	1.037	0.985	0.344822	0.610483	0.524177	0.766885	0.981483	0.977781	0.95326	0.528442	64661.6	66780.2	75359.8	116592	125107	122446	45137.5	42696.3	46966	29235.8	30798.7	30330.7	13.58	11.62	4.25	8.87	8.37
High	Master Protein	Q9NX58	Cell growth-regulating nucleolar protein OS=Homo sapiens GN=LYAR PE=1 SV=2	0	FALSE	36.971	30	11	31	11	379	43.6	9.54	104.32	11	0	0.806	0.903	0.996	0.972	0.937	1.045	1.098	1.122	0.288639	0.708697	0.912027	0.878047	0.795707	0.985252	0.738597	0.484681	19242.2	17190.8	15514.9	100748	101155	103604	68560.5	61523.2	64270.4	55010.1	53824.3	60408.4	7.64	8.68	4.49	7.53	7.46
High	Master Protein	P41091	Eukaryotic translation initiation factor 2 subunit 3 OS=Homo sapiens GN=EIF2S3 PE=1 SV=3	0	FALSE	36.969	25	9	29	9	472	51.1	8.4	89.3	9	0	1.022	1.083	1.094	1.12	1.029	1.063	0.991	1.04	0.977279	0.792884	0.762423	0.460847	0.998628	0.988535	0.954651	0.970165	112453	106087	114937	199602	182412	178169	36673.1	35499	37744.7	101070	96293.5	100169	7.9	3.93	16.73	2.27	13.75
High	Master Protein	Q96AG4	Leucine-rich repeat-containing protein 59 OS=Homo sapiens GN=LRRC59 PE=1 SV=1	0	FALSE	36.882	35	11	65	11	307	34.9	9.57	192.93	11	0	1.08	1.035	1.087	1.085	1.026	0.997	1.032	1.058	0.794763	0.958975	0.797983	0.714318	0.998628	0.911607	0.954651	0.970165	617918	644863	667390	223799	205835	206288	108088	111246	110876	152975	149109	157825	10.37	4.63	19.65	1.64	12.24
High	Master Protein	Q9P0L0	Vesicle-associated membrane protein-associated protein A OS=Homo sapiens GN=VAPA PE=1 SV=3	0	FALSE	36.829	37	8	51	7	249	27.9	8.62	145.23	8	1	0.968	0.97	0.925	0.877	1.163	1.093	1.009	0.999	0.863222	0.884972	0.468072	0.142877	0.611472	0.977781	0.992027	0.703556	61337.2	61179.6	59354.6	139131	150472	158666	19593.3	20849.3	22787.7	255703	258199	257883	11.87	10.67	14.41	17.13	2.03
High	Master Protein	O60231	Putative pre-mRNA-splicing factor ATP-dependent RNA helicase DHX16 OS=Homo sapiens GN=DHX16 PE=1 SV=2	0	FALSE	36.791	11	10	25	9	1041	119.2	6.8	66.36	10	0	0.1	0.1	1.046	1.057			0.932	0.907	3.41061e-16	2.86456e-16	0.930647	0.911502			0.784872	0.219902	2917.46	1640.07		16725.5	15993.9	15829.3				2566.18	2639.28	2392.59	32.64			6.73	16.41
High	Master Protein	P35606	Coatomer subunit beta' OS=Homo sapiens GN=COPB2 PE=1 SV=2	0	FALSE	36.781	14	10	21	10	906	102.4	5.27	70.75	10	0	0.981	1.07	0.946	0.971			1.148	1.193	0.913486	0.893006	0.60603	0.878047			0.419208	0.103033	24766.3	22701.7	24295	65734.6	69519.8	67712.3				15673.1	15084.8	17995.4	46.51	27.26	19.58	12.61	7.3
High	Master Protein	Q8WWM7	Ataxin-2-like protein OS=Homo sapiens GN=ATXN2L PE=1 SV=2	0	FALSE	36.765	15	12	25	11	1075	113.3	8.59	80.58	12	1	1.119	1.127	0.907	0.941	1.013	1.188	1.025	1.179	0.583071	0.624083	0.342306	0.678288	0.979288	0.626537	0.978863	0.180898	77683.8	77135.6	86916.6	78130.3	86114.7	83070.5	7382.01	6297.12	7478.2	14039.2	12198.1	14386.8	15.13	0.04	5.48	8.1	10.08
High	Master Protein	P22695	Cytochrome b-c1 complex subunit 2, mitochondrial OS=Homo sapiens GN=UQCRC2 PE=1 SV=3	0	FALSE	36.706	28	10	32	10	453	48.4	8.63	95.39	10	0	1.589	1.614	1.049	1.124	1.032	1.072	1.025	1.05	0.0326674	0.00905359	0.942547	0.433546	0.998628	0.985252	0.975528	0.998519	9870.85	9720.46	15684.8	92451.9	88120.5	82221.2	76970.1	74068.9	79418.5	112093	109453	114949	16.74	38.3	39.29	11.95	9.98
High	Master Protein	P55060	Exportin-2 OS=Homo sapiens GN=CSE1L PE=1 SV=3	0	FALSE	36.4	12	11	31	11	971	110.3	5.77	84.17	11	0	1.488	1.494	1.019	1.123	1.047	1.135	1.155	1.05	0.0306677	0.00663875	0.990394	0.518775	0.979288	0.893124	0.368397	0.998519	16099.1	16030.9	23957.8	51919.1	50942.1	46233.6	11016.8	10163.9	11536.7	32873.8	36157.9	37974.4	34.51	34.44	22.32	6.67	8.55
High	Master Protein	Q99536	Synaptic vesicle membrane protein VAT-1 homolog OS=Homo sapiens GN=VAT1 PE=1 SV=2	0	FALSE	36.342	25	7	22	7	393	41.9	6.29	78.61	7	0	1.009	0.834	1.057	0.998	1.176	1.151	0.949	0.97	0.985669	0.183891	0.922392	0.975928	0.508487	0.792265	0.798	0.471639	31666.8	38332.5	31953	35789.5	33860.6	35844.2	14764	15085	17369.7	18118.2	17720.4	17191.8	23.69	6.48	18.82	11.05	6.33
High	Master Protein	Q14694	Ubiquitin carboxyl-terminal hydrolase 10 OS=Homo sapiens GN=USP10 PE=1 SV=2	0	FALSE	36.113	13	8	21	8	798	87.1	5.31	67.04	8	0	1.017	0.989	1.022	1.219					0.997581	0.954523	0.992025	0.181211					38310.7	39394.8	38958	37453.9	36650.1	30729.8							7.57	3.25	13.24	7.35	4.76
High	Master Protein	Q9Y617	Phosphoserine aminotransferase OS=Homo sapiens GN=PSAT1 PE=1 SV=2	0	FALSE	36.071	35	10	34	10	370	40.4	7.66	93.24	10	0	1.102	0.935	1.132	1.146	1.061	1.109	0.877	1.06	0.692446	0.739356	0.572575	0.376732	0.979288	0.947628	0.298273	0.95503	56425.7	66464.5	62167	53870.1	47593	46991.4	66392.2	63491.3	70412.9	18253.8	15105.3	16008.3	12.38	7.2	4.49	5.58	4.64
High	Master Protein	O00151	PDZ and LIM domain protein 1 OS=Homo sapiens GN=PDLIM1 PE=1 SV=4	0	FALSE	36.061	28	7	22	7	329	36	7.02	68.04	7	0	1.826	1.691	0.99	1.005					0.0383049	0.103717	0.895813	0.994963					3588.58	3875.84	6552.59	55865.8	56422.1	55567.9							43.19	52.95	23.22	3.84	10.6
High	Master Protein	P49589	Cysteine--tRNA ligase, cytoplasmic OS=Homo sapiens GN=CARS PE=1 SV=3	0	FALSE	36.039	17	11	24	11	748	85.4	6.76	69.13	11	0		0.1	0.949	0.947	0.991	0.963	0.956	1.001		2.86456e-16	0.64954	0.721104	0.979288	0.7618	0.823586	0.728963		3117.52		100247	105670	105913	12709.4	13078.8	12600.1	72696.2	69393	69495.6				1.41	11.32
High	Master Protein	P24534	Elongation factor 1-beta OS=Homo sapiens GN=EEF1B2 PE=1 SV=3	0	FALSE	35.934	48	9	27	8	225	24.7	4.67	83.97	9	1	0.797	0.891	1.006	1.05			1.082	1.093	0.120151	0.542935	0.938434	0.899404			0.791651	0.774577	35189	31500.1	28060.9	412468	410199	392841				44691.8	44260.8	48358.7	18.62	4.05	14.92	4.26	5.88
High	Master Protein	P12081	Histidine--tRNA ligase, cytoplasmic OS=Homo sapiens GN=HARS PE=1 SV=2	0	FALSE	35.924	23	12	60	12	509	57.4	5.88	179.39	12	0	1.152	0.831	1.189	1.032	1.147	1.216	0.957	1.039	0.52839	0.173106	0.244801	0.948631	0.716293	0.44851	0.823586	0.957859	35939.2	49788.1	41398.7	128587	108162	124573	66477	62688.4	76253.4	45261.8	41685.2	43328.1	12.57	8.88	10.51	7.71	3.99
High	Master Protein	P21964	Catechol O-methyltransferase OS=Homo sapiens GN=COMT PE=1 SV=2	0	FALSE	35.849	42	8	29	8	271	30	5.47	94.2	8	0	1.272	1.342	1.022	1.047	1.229	1.192	1.145	1.116	0.561413	0.291488	0.983241	0.914769	0.188919	0.612011	0.442831	0.555047	9807.48	9300.32	12477	98688.5	96557.7	94299.5	21759.4	22444.4	26753	122145	125323	139820	20.76	22.07	22.24	9.63	8.08
High	Master Protein	P14923	Junction plakoglobin OS=Homo sapiens GN=JUP PE=1 SV=3	0	FALSE	35.731	17	11	44	11	745	81.7	6.14	138.84	11	0	0.997	0.819	0.896	0.847	0.895	0.929	1.015	1.045	0.961847	0.128194	0.493427	0.172927	0.473536	0.491427	0.992027	0.98634	35044	42641.4	34933.4	36076.4	40263.8	42571.5	230056	221658	205919	97877	95056.1	99314.6	23.58	3.64	9.73	8.28	17.97
High	Master Protein	P26583	High mobility group protein B2 OS=Homo sapiens GN=HMGB2 PE=1 SV=2	0	FALSE	35.69	43	8	24	5	209	24	7.81	87.4	8	1	0.825	0.85	0.958	0.853			1.012	1.079	0.0931331	0.254088	0.718697	0.0461259			0.992688	0.883744	394056	382763	325178	276002	288103	323638				150323	140937	152138	15.42	1.88	12.26	9.81	13.64
High	Master Protein	Q3ZCQ8	Mitochondrial import inner membrane translocase subunit TIM50 OS=Homo sapiens GN=TIMM50 PE=1 SV=2	0	FALSE	35.593	23	7	31	7	353	39.6	8.37	105.05	7	0	1.058	0.845	0.905	0.954	1.066	1.172	0.94	1.072	0.891756	0.231194	0.34772	0.834343	0.979288	0.736141	0.757276	0.912677	47169.2	59080.2	49899.5	58135	64247.6	60947.8	8332.52	7575.48	8879.79	14583.8	12792.9	13711.5	20.85	1.88	14.67	16.12	15.68
High	Master Protein	Q8IX12	Cell division cycle and apoptosis regulator protein 1 OS=Homo sapiens GN=CCAR1 PE=1 SV=2	0	FALSE	35.569	11	10	22	10	1150	132.7	5.76	66.38	10	0	1.185	1.027	0.885	0.862	0.999	1.155	1.046	1.024	0.766383	0.997521	0.377078	0.203968	0.979288	0.792265	0.927635	0.912677	12160.7	14022.3	14406.3	42830.4	48375.1	49681.1	32764.4	28340.9	32731.1	18322.3	18712.7	19156	14.86	0.76	34.3	5.83	10.66
High	Master Protein	P32119	Peroxiredoxin-2 OS=Homo sapiens GN=PRDX2 PE=1 SV=5	0	FALSE	35.526	35	11	60	10	198	21.9	5.97	177.12	11	0	1.013	1.156	1.002	1.052	0.964	0.995	1.018	1.065	0.997581	0.476396	0.927377	0.887436	0.919528	0.911607	0.991571	0.943999	436961	383018	442698	276235	275645	262637	130048	126028	125412	116889	111768	119044	5.41	3.33	9.22	2.06	4.03
High	Master Protein	Q9Y3F4	Serine-threonine kinase receptor-associated protein OS=Homo sapiens GN=STRAP PE=1 SV=1	0	FALSE	35.474	37	10	25	10	350	38.4	5.12	76.5	10	0	0.889	0.913	1.082	1.094					0.45243	0.643981	0.82019	0.649842					41303.9	40180.1	36702.2	82277.7	76008.2	75190.5							8.14	3.85	13.08	3.32	3.42
High	Master Protein	P32969	60S ribosomal protein L9 OS=Homo sapiens GN=RPL9 PE=1 SV=1	0	FALSE	35.442	34	8	26	8	192	21.9	9.95	79.76	8	0	0.898	1.022	1.047	0.987					0.461886	0.985175	0.951107	0.923314					160987	141453	144509	118281	112946	119885							12.81	11.45	31.41	8.18	11.18
High	Master Protein	Q99729	Heterogeneous nuclear ribonucleoprotein A/B OS=Homo sapiens GN=HNRNPAB PE=1 SV=2	0	FALSE	35.403	25	11	54	9	332	36.2	8.21	172.02	11	0	1.044	1.145	1.012	0.986	0.984	1.044	1.041	1.1	0.914048	0.536256	0.953961	0.920538	0.954146	0.985252	0.943568	0.728963	802558	731633	837946	108767	107481	110305	162676	153352	160043	84357	79873.4	87833.1	8.02	12.6	9.44	7.87	17.95
High	Master Protein	P28331	NADH-ubiquinone oxidoreductase 75 kDa subunit, mitochondrial OS=Homo sapiens GN=NDUFS1 PE=1 SV=3	0	FALSE	35.374	22	12	22	12	727	79.4	6.23	69.22	12	0	1.094	1.216	1.076	1.011					0.809599	0.228887	0.850371	0.993341					35360.2	31835.3	38697	53097.7	49348.4	52524.4							6.72	6.33	5.94	9.11	5.24
High	Master Protein	Q92522	Histone H1x OS=Homo sapiens GN=H1FX PE=1 SV=1	0	FALSE	35.246	40	10	32	10	213	22.5	10.76	105.33	10	0	1.128	1.006	1.122	1.038	0.893	1.056	1.111	1.02	0.52839	0.989981	0.624838	0.924483	0.452789	0.993735	0.647267	0.877928	108514	121704	122430	61141.4	54494.6	58889.9	163383	138179	145863	119880	130577	133127	21.93	8.72	18.33	7.13	18.91
High	Master Protein	P30520	Adenylosuccinate synthetase isozyme 2 OS=Homo sapiens GN=ADSS PE=1 SV=3	0	FALSE	35.182	21	8	27	8	456	50.1	6.55	75.56	8	0	0.983	0.993	0.92	0.999	0.948	1.049			0.919064	0.963344	0.627897	0.971001	0.866576	0.986348			56734.5	56148.3	55763.3	37683	40967.7	37715.8	16258.5	14691.5	15410.6				7.42	5.61	8.67	9.21	7.5
High	Master Protein	Q9BUJ2	Heterogeneous nuclear ribonucleoprotein U-like protein 1 OS=Homo sapiens GN=HNRNPUL1 PE=1 SV=2	0	FALSE	35.178	15	11	29	11	856	95.7	6.92	78.2	11	0	1.046	1.153	0.94	1.056	1.062	1.082			0.962522	0.605872	0.647713	0.889609	0.979288	0.978704			25104.2	22768	26255.4	51684.8	54989	48964.3	58235.3	57189.5	61870.7				4.85	7.19	16.85	10.63	30.47
High	Master Protein	P20618	Proteasome subunit beta type-1 OS=Homo sapiens GN=PSMB1 PE=1 SV=2	0	FALSE	35.005	41	8	30	8	241	26.5	8.13	90.64	8	0	0.963	0.897	1.156	1.027	0.986	1.007	1.104	1.053	0.870327	0.594542	0.390424	0.967216	0.957306	0.926309	0.684497	0.990588	27144.1	29151.4	26138.1	90887.1	78621.8	88503.5	40574.9	39727.1	40002.6	57000.1	59761.8	62949.3	21.11	13.79	5.55	12.33	4.38
High	Master Protein	P02100	Hemoglobin subunit epsilon OS=Homo sapiens GN=HBE1 PE=1 SV=2	0	FALSE	34.907	50	8	52	7	147	16.2	8.63	168.08	8	1			1.14	1.108			0.993	1.086			0.484365	0.53882			0.954651	0.829318				311661	273417	281157				162499	148699	161421				12.7	8.06
High	Master Protein	Q07020	60S ribosomal protein L18 OS=Homo sapiens GN=RPL18 PE=1 SV=2	0	FALSE	34.842	37	8	56	8	188	21.6	11.72	200.94	8	0	0.961	0.988	1.016	1.069	0.985	1.042	1.023	1.073	0.847175	0.950573	0.967333	0.8235	0.954711	0.985252	0.978863	0.904045	80358	78154.4	77203.3	178032	175279	166484	182639	172626	179945	268539	256046	274774	11.29	5.78	9.83	18.05	6.45
High	Master Protein	Q9UHB9	Signal recognition particle subunit SRP68 OS=Homo sapiens GN=SRP68 PE=1 SV=2	0	FALSE	34.777	18	9	24	9	627	70.7	8.56	76.79	9	0	1.044	1.025	0.874	1.152	0.897	0.906	1.042	1.056	0.91364	0.979775	0.310558	0.485527	0.494537	0.347582	0.943568	0.971977	56096.5	57134.7	58578.6	39448.2	45158.7	34229.9	1927.27	1907.68	1729.06	14621.1	14430.9	15238.2	9.48	0.42	24.69	7.23	9.96
High	Master Protein	Q96C36	Pyrroline-5-carboxylate reductase 2 OS=Homo sapiens GN=PYCR2 PE=1 SV=1	0	FALSE	34.753	25	8	20	7	320	33.6	7.77	72.87	8	1		0.1	1.068	1.061	1.065	0.999	1.053	1.08		2.86456e-16	0.881137	0.86189	0.979288	0.911607	0.920369	0.889346		1159.61		79933.6	74839.4	75373.4	9959.81	10612.3	10604	12681.2	12368.3	13357.4				5.99	4.06
High	Master Protein	O94788	Retinal dehydrogenase 2 OS=Homo sapiens GN=ALDH1A2 PE=1 SV=3	0	FALSE	34.656	32	12	25	11	518	56.7	6.05	77.87	12	1			1.025	0.973			0.945	1.012			0.992373	0.878047			0.778895	0.804037				74248.6	72406.6	76344.4				35200.1	32875.7	33270.1				6.87	3.96
High	Master Protein	Q86XP3	ATP-dependent RNA helicase DDX42 OS=Homo sapiens GN=DDX42 PE=1 SV=1	0	FALSE	34.639	16	9	18	9	938	102.9	7.02	62.1	9	0	0.863	0.877	0.866	0.849					0.539327	0.574858	0.321721	0.372093					21054.5	20713.1	18164.2	22031.2	25439.2	25943.3							8.02	12.1	4.62	7.87	4.12
High	Master Protein	O75396	Vesicle-trafficking protein SEC22b OS=Homo sapiens GN=SEC22B PE=1 SV=4	0	FALSE	34.615	34	7	33	7	215	24.6	6.92	109.4	7	0	1.059	0.939	1.088	0.967	1.094	1.075	0.99	1.039	0.857238	0.752816	0.795071	0.860014	0.919528	0.985252	0.95326	0.957859	64178.6	72399	67995	92778.7	85285.9	95949.5	49610.4	50498.2	54282.7	43375	41329.7	42944.7	16.99	0.33	3.71	13.72	6.44
High	Master Protein	Q9NTK5	Obg-like ATPase 1 OS=Homo sapiens GN=OLA1 PE=1 SV=2	0	FALSE	34.613	26	9	32	9	396	44.7	7.81	82.29	9	0	1.029	0.856	1.036	1.068			0.917	1.047	0.986823	0.285354	0.977172	0.826658			0.598007	0.996277	28945.8	34802.2	29793.1	114358	110364	107061				72945.5	63922.3	66918.5	11.07	3.56	11.44	3.13	7.49
High	Master Protein	P84090	Enhancer of rudimentary homolog OS=Homo sapiens GN=ERH PE=1 SV=1	0	FALSE	34.561	46	6	30	6	104	12.3	5.92	98.62	6	0	1.14	1.023	1	0.984	1.177	1.075	1.08	1.155	0.4642	0.980715	0.922392	0.919357	0.508487	0.985252	0.80755	0.20811	69263.9	77188.3	78977.4	84458.1	84430.6	85816.7	89723.5	98242.7	105570	135068	126339	145878	5.09	17.15	14.72	1.05	2.61
High	Master Protein	P62333	26S protease regulatory subunit 10B OS=Homo sapiens GN=PSMC6 PE=1 SV=1	0	FALSE	34.435	23	8	28	8	389	44.1	7.49	71.12	8	0	1.181	1.049	1.14	1.068			1.004	1.136	0.772092	0.971096	0.493427	0.826824			0.980536	0.432903	11536.4	12991.1	13622.3	66393.2	58257.3	62175.4				18104.6	15992.7	18170	34.05	4.24	27.07	1.27	4.14
High	Master Protein	Q13151	Heterogeneous nuclear ribonucleoprotein A0 OS=Homo sapiens GN=HNRNPA0 PE=1 SV=1	0	FALSE	34.399	29	10	34	8	305	30.8	9.29	117	10	0	0.84	0.801	1.011	1.017	1.084	1.085	1.12	1.082	0.154545	0.0754047	0.952229	0.986193	0.919528	0.978704	0.597019	0.855801	63233.6	66284.4	53104.3	74588.2	73749.8	73345.7	132649	132526	143726	97046.5	100460	108723	19.36	1.17	17.87	4	6.14
High	Master Protein	P52948	Nuclear pore complex protein Nup98-Nup96 OS=Homo sapiens GN=NUP98 PE=1 SV=4	0	FALSE	34.258	7	10	18	10	1817	197.5	6.4	63.85	10	0	0.92	1.108	0.936	1.022					0.755383	0.777757	0.634141	0.977495					24069.1	19971.7	22134.6	48346	51647.4	47318.2							11.08	0.16	12.69	6.51	7.84
High	Master Protein	P84095	Rho-related GTP-binding protein RhoG OS=Homo sapiens GN=RHOG PE=1 SV=1	0	FALSE	34.132	52	7	17	6	191	21.3	8.12	65	7	0	1.316	0.994	1.006	1.129					0.496638	0.963567	0.940755	0.451033					7730.83	10237.6	10176.3	61367.6	61024.6	54351.9							36.63	7.18	14.11	13.27	7.05
High	Master Protein	Q13451	Peptidyl-prolyl cis-trans isomerase FKBP5 OS=Homo sapiens GN=FKBP5 PE=1 SV=2	0	FALSE	34.124	25	9	22	9	457	51.2	5.9	79.54	9	0			1.017	1.024			1.096	1.056			0.967525	0.971001			0.749151	0.976021				136056	133840	132845				72958	75687.1	79952				7.94	7.78
High	Master Protein	A0AVT1	Ubiquitin-like modifier-activating enzyme 6 OS=Homo sapiens GN=UBA6 PE=1 SV=1	0	FALSE	34.085	10	9	23	9	1052	117.9	6.14	72.88	9	0	0.949	0.938	1.057	1.057			0.986	1.078	0.857238	0.819803	0.922392	0.87018			0.943568	0.889346	15508.2	15700.8	14725	76079.9	71975.9	71974				49273.1	45038.7	48570.3	15.7	3.23	24.83	3.74	2.81
High	Master Protein	Q15717	ELAV-like protein 1 OS=Homo sapiens GN=ELAVL1 PE=1 SV=2	0	FALSE	34.009	33	9	47	9	326	36.1	9.17	130.93	9	0	1.049	0.998	1.166	1.055	1.145	1.113	1.039	1.094	0.92644	0.971797	0.335224	0.878047	0.733598	0.926309	0.948418	0.761437	43346.1	45577.4	45474	85224	73097.1	80776.1	78399.9	80655.7	89794.1	58190.4	55253.1	60436.6	14.33	0.53	25.73	6.09	13.06
High	Master Protein	O14776	Transcription elongation regulator 1 OS=Homo sapiens GN=TCERG1 PE=1 SV=2	0	FALSE	34.003	11	13	28	13	1098	123.8	8.65	78.33	13	0	1.021	1.215	0.988	1.002	1.125	1.066			0.979025	0.228887	0.871012	0.971001	0.798005	0.987802			194967	163757	199042	153714	155611	153427	25172	26553.4	28307.2				2.58	3.93	1.47	2.92	1.6
High	Master Protein	P27797	Calreticulin OS=Homo sapiens GN=CALR PE=1 SV=1	0	FALSE	33.841	29	9	32	9	417	48.1	4.44	88.42	9	0	1.163	1.163	0.926	0.937	1.049	1.059	1.075	0.971	0.356457	0.442094	0.478639	0.646858	0.979288	1	0.823586	0.392962	204570	204493	237915	129254	139556	137888	47288.6	46854.2	49610.1	31964.5	35373.8	34357.4	16.11	0.11	2.15	9.65	5.38
High	Master Protein	Q02543	60S ribosomal protein L18a OS=Homo sapiens GN=RPL18A PE=1 SV=2	0	FALSE	33.808	40	8	34	8	176	20.7	10.71	124.56	8	0	0.966	0.842	1.051	1.015	1.12	1.076	1.033	1.087	0.853297	0.222924	0.938434	0.993341	0.833353	0.985252	0.954651	0.821408	51254.1	58803.9	49500.5	200950	191169	197911	73468.6	76454.5	82302	152448	144876	157412	8.74	6.39	32.01	7.27	8.34
High	Master Protein	P62829	60S ribosomal protein L23 OS=Homo sapiens GN=RPL23 PE=1 SV=1	0	FALSE	33.78	53	8	37	8	140	14.9	10.51	119.91	8	0	2.163	1.637	1.139	1.016	1.176	1.161	0.971	1.065	0.0198384	0.18151	0.492404	0.990928	0.510683	0.785714	0.908703	0.945771	2008.74	2654.07	4344.02	198820	174560	195673	133336	135093	156800	172779	157582	167753		9.05	38.7	4.59	9.68
High	Master Protein	Q13356	Peptidyl-prolyl cis-trans isomerase-like 2 OS=Homo sapiens GN=PPIL2 PE=1 SV=1	0	FALSE	33.734	20	9	17	9	520	58.8	8.78	57.82	9	0			0.968	0.931			1.199	1.109			0.801767	0.69827			0.182344	0.697341				55162.3	57011.7	59234.9				14304.2	15461.7	17147.1				4.37	9.96
High	Master Protein	O43684	Mitotic checkpoint protein BUB3 OS=Homo sapiens GN=BUB3 PE=1 SV=1	0	FALSE	33.726	28	9	22	9	328	37.1	6.84	61.38	9	0	1.035	1.01	1.054	0.989	0.974	0.998	0.952	1.208	0.948262	0.997521	0.927377	0.956135	0.919528	0.911607	0.822535	0.0937123	147332	150886	152417	58765.6	55728.8	59393.5	4064.94	3966.28	3957.91	11894.2	9374.38	11325.5	4.72	8.98	3.15	5.72	9.05
High	Master Protein	P22087	rRNA 2'-O-methyltransferase fibrillarin OS=Homo sapiens GN=FBL PE=1 SV=2	0	FALSE	33.701	22	8	41	8	321	33.8	10.18	120.86	8	0	1.574	1.004	0.94	0.974	1.106	1.015	1.092	1.064	0.00164103	0.98028	0.584811	0.878047	0.919528	0.958601	0.753633	0.947046	19320.6	30279.6	30409.2	161128	171504	165372	153588	167311	169793	146317	150241	159788	17.95	7.83	4.59	8.37	4.7
High	Master Protein	Q9H4A4	Aminopeptidase B OS=Homo sapiens GN=RNPEP PE=1 SV=2	0	FALSE	33.695	17	10	22	10	650	72.5	5.74	70.67	10	0	0.982	1.212	1.056	1.076	1.059	1.101	0.873	1.014	0.91364	0.652507	0.92082	0.818559	0.979288	0.975166	0.271417	0.869914	11110.9	8997.18	10907.7	51618.4	48876	47970.6	13336.2	12824.3	14123.1	21237	18275.2	18537.2	18.17	0.85	34	2.5	2.75
High	Master Protein	P49006	MARCKS-related protein OS=Homo sapiens GN=MARCKSL1 PE=1 SV=2	0	FALSE	33.68	55	5	19	5	195	19.5	4.67	66.86	5	0			1.106	1.049	0.928	1.108	0.896	0.97			0.715606	0.911106	0.76525	0.949658	0.438211	0.39719				53332.9	48223.4	50830.9	36363.6	30439.2	33741.2	29429.1	27181.8	26357.4				8.29	13.74
High	Master Protein	P17858	ATP-dependent 6-phosphofructokinase, liver type OS=Homo sapiens GN=PFKL PE=1 SV=6	0	FALSE	33.589	12	8	18	5	780	85	7.5	49.21	8	0			1.063	0.989							0.904961	0.956135								36290.5	34124.8	36708.3										3.25	3
High	Master Protein	O14744	Protein arginine N-methyltransferase 5 OS=Homo sapiens GN=PRMT5 PE=1 SV=4	0	FALSE	33.43	18	10	37	10	637	72.6	6.29	117.24	10	0	1.009	1.077	1.079	1.047	1.031	1.069	0.941	0.993	0.982965	0.821985	0.842246	0.918416	0.998628	0.986348	0.761605	0.631413	34557.7	32377.3	34867.3	47348.8	43875.5	45238.6	37643.5	36285.3	38799.3	110815	105047	104318	15.35	7.47	9.6	8.35	15.99
High	Master Protein	P33316	Deoxyuridine 5'-triphosphate nucleotidohydrolase, mitochondrial OS=Homo sapiens GN=DUT PE=1 SV=4	0	FALSE	33.425	42	9	32	9	252	26.5	9.36	108.39	9	0	1.006	0.932	1.01	0.905	1.004	1.042	1.024	1.051	0.986823	0.731191	0.951107	0.366253	0.979288	0.985252	0.978863	0.998078	286882	309827	288668	100670	99704.7	111196	22791.8	21959.8	22878.1	30249	29471.5	30971.1	8.1	18.47	6.13	45.61	19.02
High	Master Protein	O95831	Apoptosis-inducing factor 1, mitochondrial OS=Homo sapiens GN=AIFM1 PE=1 SV=1	0	FALSE	33.337	17	9	25	9	613	66.9	8.95	79.83	9	0	1.055	0.814	1.176	1.083	0.915	0.96	1.068	1.093	0.87748	0.112523	0.313062	0.767116	0.668886	0.741499	0.842589	0.761437	75078.2	97252	79184.6	62660.4	53266.5	57859	10834	10317.7	9909.94	33396.5	32648	35672.1	6.81	7.59	15.46	2.96	1.57
High	Master Protein	O60749	Sorting nexin-2 OS=Homo sapiens GN=SNX2 PE=1 SV=2	0	FALSE	33.317	19	9	25	8	519	58.4	5.12	82.93	9	1	0.969	0.959	1.085	1.028	1.14	1.118			0.870982	0.843644	0.811351	0.962025	0.76525	0.921653			56700.9	57284.6	54964.4	68353.6	63005.2	66505.8	8643.09	8816.63	9853.74				13.21	10.93	15.83	9.99	6.06
High	Master Protein	P36957	Dihydrolipoyllysine-residue succinyltransferase component of 2-oxoglutarate dehydrogenase complex, mitochondrial OS=Homo sapiens GN=DLST PE=1 SV=4	0	FALSE	33.266	23	10	25	10	453	48.7	8.95	73.91	10	0	1.286	1.052	0.959	1.021					0.0302894	0.909528	0.722727	0.980004					47573.3	58180.5	61190.1	93322.5	97291.5	91374.3							14.29	2.61	12.74	10.39	2.47
High	Master Protein	Q86YP4	Transcriptional repressor p66-alpha OS=Homo sapiens GN=GATAD2A PE=1 SV=1	0	FALSE	33.125	21	9	28	8	633	68	9.94	77.9	9	1	1.027	1.093	0.917	1.062	1.006	1.166			0.964641	0.751709	0.563906	0.878047	0.979288	0.741499			59663	56047	61270.1	44849.7	48916.5	42239.2	7396.34	6381.27	7442.34				13.08	0.55	2.14	6.23	6.92
High	Master Protein	P08559	Pyruvate dehydrogenase E1 component subunit alpha, somatic form, mitochondrial OS=Homo sapiens GN=PDHA1 PE=1 SV=3	0	FALSE	33.084	36	12	29	12	390	43.3	8.06	76.1	12	0	0.887	1.197	0.993	0.975	0.89	1	1.112	1.193	0.423291	0.294013	0.893154	0.878047	0.424681	0.911607	0.613207	0.161373	50597	37506.2	44891.6	203596	205130	208894	11943.8	10629.2	10626.8	7915.32	7377.28	8802.98	5.8	6.45	14.03	0.72	3.02
High	Master Protein	O75874	Isocitrate dehydrogenase [NADP] cytoplasmic OS=Homo sapiens GN=IDH1 PE=1 SV=2	0	FALSE	32.892	24	10	28	9	414	46.6	7.01	76.94	10	0	1.05	1.02	1.142	1.062	0.95	1.169	0.909	0.965	0.893908	0.989981	0.473137	0.853254	0.885129	0.741499	0.533754	0.419563	68487.2	70502.1	71906.7	87579.4	76674.7	82436.1	18682.7	15182.5	17745.5	23678.7	22283.4	21514.1	10.38	8.35	7.79	1.82	4.89
High	Master Protein	P35613	Basigin OS=Homo sapiens GN=BSG PE=1 SV=2	0	FALSE	32.844	20	6	21	6	385	42.2	5.66	63.89	6	0			0.979	0.942			1.137	1.045			0.83696	0.688176			0.499889	0.983238				101424	103571	107660				39244.8	42671.3	44612.3				2.86	5.5
High	Master Protein	Q9HCE1	Putative helicase MOV-10 OS=Homo sapiens GN=MOV10 PE=1 SV=2	0	FALSE	32.842	11	10	25	10	1003	113.6	8.82	58.63	10	0	1.11	1.042	0.993	1.024	1.165	1.049			0.647775	0.943879	0.909448	0.963658	0.598264	0.986348			52731.7	56192.3	58537.6	57520.2	57924.6	56153.2	7480.79	8308.73	8714.67				7.08	1.34	15.5	5.22	5.71
High	Master Protein	Q14151	Scaffold attachment factor B2 OS=Homo sapiens GN=SAFB2 PE=1 SV=1	0	FALSE	32.818	12	9	19	3	953	107.4	6.16	62	9	0			0.897	1.046							0.628747	0.919701								14867.3	16580.6	14219.6										5.16	4.46
High	Master Protein	Q8WVM8	Sec1 family domain-containing protein 1 OS=Homo sapiens GN=SCFD1 PE=1 SV=4	0	FALSE	32.796	16	8	15	8	642	72.3	6.27	44.06	8	0	0.989	0.965	1.085	0.96					0.936552	0.863323	0.836838	0.918416					49881	51137.4	49322.7	22040.3	20306	22947.4							5.67	6.13	11.39	2.47	16.74
High	Master Protein	Q9BXP5	Serrate RNA effector molecule homolog OS=Homo sapiens GN=SRRT PE=1 SV=1	0	FALSE	32.748	14	12	30	12	876	100.6	5.96	82.73	12	0	1.072	1.021	0.927	0.921	1.007	1.084	1.041	1.115	0.821535	0.985175	0.483585	0.510431	0.979288	0.978704	0.943568	0.592445	268287	281609	287622	88853.2	95842.9	96490.9	30284.5	28120.9	30487.1	23859.2	22264.2	24827.3	7.12	14.62	9.9	11.69	3.8
High	Master Protein	P42285	Superkiller viralicidic activity 2-like 2 OS=Homo sapiens GN=SKIV2L2 PE=1 SV=3	0	FALSE	32.701	12	12	21	12	1042	117.7	6.52	61.54	12	0	0.807	0.97	1.018	0.986	0.942	0.9			0.046976	0.884303	0.970133	0.920538	0.815615	0.283517			86430.5	71916.8	69737.7	184226	180963	186862	6192.96	6483.88	5834.92				23.14	5.9	7.02	7.44	5.11
High	Master Protein	P05387	60S acidic ribosomal protein P2 OS=Homo sapiens GN=RPLP2 PE=1 SV=1	0	FALSE	32.674	78	7	20	6	115	11.7	4.54	78.68	7	1	10	10	0.969	0.919			0.785	0.881	3.41061e-16	2.86456e-16	0.805761	0.609204			0.0284567	0.0872392			2149	55235.3	57018	60081.5				5086.65	4533.81	3992.25				8.13	3.18
High	Master Protein	Q9UIG0	Tyrosine-protein kinase BAZ1B OS=Homo sapiens GN=BAZ1B PE=1 SV=2	0	FALSE	32.621	7	9	14	9	1483	170.8	8.48	44.95	9	0	1.072	1.029	1.095	1.043	1.023	1.128			0.870327	0.975173	0.831069	0.920538	0.998628	0.911607			31777.9	33113.8	34071.1	10991.6	10041.7	10538.1	8927.16	8097.89	9134.85				14.94	10.58	13.44	12.01	10.94
High	Master Protein	P48637	Glutathione synthetase OS=Homo sapiens GN=GSS PE=1 SV=1	0	FALSE	32.523	24	9	28	9	474	52.4	5.92	84.75	9	0	0.996	0.906	1.058	1.065	1.038	1.008	0.922	0.999	0.952311	0.588764	0.92082	0.839182	0.990362	0.933814	0.633216	0.718013	38655.5	42492.8	38481.9	68784.7	65039.4	64591.1	18611.8	19162.3	19314.1	29815.3	27525.8	27498.9	3.43	12.54	8.89	9.74	5.8
High	Master Protein	Q16629	Serine/arginine-rich splicing factor 7 OS=Homo sapiens GN=SRSF7 PE=1 SV=1	0	FALSE	32.504	31	9	30	8	238	27.4	11.82	85.8	9	1	0.896	0.885	1.07	1.043	1.084	1.165	0.992	0.984	0.692446	0.595604	0.870852	0.918927	0.919528	0.748609	0.954651	0.507807	21062.2	21325	18869.6	102244	95542.9	98027.7	34199.7	31837.9	37087.2	44986.9	45371.8	44623.7	13.97	1.55	16.71	3.52	3.27
High	Master Protein	P21980	Protein-glutamine gamma-glutamyltransferase 2 OS=Homo sapiens GN=TGM2 PE=1 SV=2	0	FALSE	32.469	13	8	15	8	687	77.3	5.22	49.54	8	0			1.112	1.083			0.87	1.158			0.694937	0.819075			0.298273	0.435297				44169.2	39737.6	40775.1				8403.57	6312.92	7311.53				2.13	5.04
High	Master Protein	P25398	40S ribosomal protein S12 OS=Homo sapiens GN=RPS12 PE=1 SV=3	0	FALSE	32.465	47	9	25	9	132	14.5	7.21	84.76	9	0	1.087	1.019	1.047	1.013	1.033	1.04	1.156	1.106	0.773999	0.991388	0.951107	0.999855	0.998628	0.981479	0.362218	0.662467	49458.6	52727.7	53744	236499	225912	233422	14156.9	14067.7	14628.9	202696	211845	234391	10.34	12.69	10.41	5.52	7.04
High	Master Protein	O95373	Importin-7 OS=Homo sapiens GN=IPO7 PE=1 SV=1	0	FALSE	32.409	9	9	20	9	1038	119.4	4.82	55.32	9	0	1.194	1.131	1.247	1.088					0.788262	0.831237	0.110233	0.735549					8647.17	9127.42	10323.1	53097.7	42591.7	48788.8							9.39	11.3	19.06	5.01	9.41
High	Master Protein	Q96PK6	RNA-binding protein 14 OS=Homo sapiens GN=RBM14 PE=1 SV=2	0	FALSE	32.291	21	11	28	11	669	69.4	9.67	72.52	11	0	0.985	1.044	0.894	0.928	1.113	1.03	1.003	1.118	0.929801	0.935539	0.27945	0.564622	0.885129	0.978704	0.978863	0.564682	56068	52905.8	55237.5	78016.8	87230.8	84028.2	29037.3	31389.9	32324.5	24779.8	22223.8	24845.8	10.34	5.2	0.98	2.55	11.03
High	Master Protein	Q15020	Squamous cell carcinoma antigen recognized by T-cells 3 OS=Homo sapiens GN=SART3 PE=1 SV=1	0	FALSE	32.25	15	10	19	10	963	109.9	5.57	60.54	10	0	1.226	0.963	0.966	1.009					0.805561	0.915308	0.85129	0.99067					2858.24	3637.84	3502.9	39952.8	41360.4	39590.9							24.48		61.24	5.44	8.26
High	Master Protein	Q13409	Cytoplasmic dynein 1 intermediate chain 2 OS=Homo sapiens GN=DYNC1I2 PE=1 SV=3	0	FALSE	32.209	11	7	27	7	638	71.4	5.2	82.11	7	0	1.149	1.216	0.994	0.99			0.854	1.071	0.773999	0.45559	0.922392	0.963658			0.233643	0.940846	17516.6	16555.3	20134.9	54099.9	54405.8	54657.8				5861.51	4673.61	5005.03	21.84	0.8	8.48	1.99	6.41
High	Master Protein	P61353	60S ribosomal protein L27 OS=Homo sapiens GN=RPL27 PE=1 SV=2	0	FALSE	32.184	64	10	31	9	136	15.8	10.56	93.63	10	1	0.869	0.961	0.954	1.049	1.002	1.004	1.094	0.924	0.29308	0.852776	0.685889	0.903436	0.979288	0.922319	0.751239	0.0554875	164814	148958	143197	187525	196596	178768	69092.2	68916.9	69222.5	221709	262556	242491	29.55	4.95	4.69	11.29	6.52
High	Master Protein	O14929	Histone acetyltransferase type B catalytic subunit OS=Homo sapiens GN=HAT1 PE=1 SV=1	0	FALSE	32.144	18	7	15	7	419	49.5	5.69	46.85	7	0	0.928	1.047	1.087	1.112			0.963	0.99	0.743707	0.942356	0.829865	0.701637			0.920369	0.817277	35238.9	31245.7	32706.6	36290.5	33374.4	32635.4				1928.14	1874.79	1856.28	13.73	10.99	21.16	6.98	16.32
High	Master Protein	P36776	Lon protease homolog, mitochondrial OS=Homo sapiens GN=LONP1 PE=1 SV=2	0	FALSE	32.081	12	10	21	10	959	106.4	6.39	67.8	10	0	1.227	1.538	1.066	1.026			1.099	1.1	0.759881	0.200044	0.890487	0.967216			0.737762	0.739534	5647.15	4506.24	6930.59	90211.7	84598.7	87909.5				23839.4	23804.3	26189.4	17.63		27.52	0.43	4.41
High	Master Protein	P60228	Eukaryotic translation initiation factor 3 subunit E OS=Homo sapiens GN=EIF3E PE=1 SV=1	0	FALSE	32.054	24	9	29	9	445	52.2	6.04	91.04	9	0	0.962	1.116	1.125	0.946	1.058	1.142	0.862	1.016	0.860431	0.731224	0.58739	0.751608	0.979288	0.839853	0.211109	0.846846	29650.3	25570.3	28532.2	69226.7	61558.3	73187.4	77059.1	71425.9	81565.8	57763.2	49035	49809.3	12.47	9.43	9.83	10.7	4.07
High	Master Protein	Q8TDD1	ATP-dependent RNA helicase DDX54 OS=Homo sapiens GN=DDX54 PE=1 SV=2	0	FALSE	31.939	12	9	37	9	881	98.5	10.02	113.28	9	0	1.007	1.034	1.016	1.065	0.936	0.993	1.171	1.127	0.988117	0.959406	0.963775	0.83067	0.78904	0.911607	0.293665	0.426768	157944	153833	159108	69658.9	68536	65380.1	24682.7	23272.5	23100.4	37789.3	39287.5	44268.1	6.42	7.75	15.2	6.47	11.39
High	Master Protein	Q8NI36	WD repeat-containing protein 36 OS=Homo sapiens GN=WDR36 PE=1 SV=1	0	FALSE	31.933	11	8	22	8	951	105.3	7.53	63.85	8	0	1.035	1.277	1.01	0.986			1.079	0.997	0.979025	0.22886	0.951107	0.924502			0.791651	0.77687	20984.5	17017.1	21726.3	72623.9	71918.6	73672.7				8066.43	8729.64	8702.51	19.71	5.22	14.6	5.57	6.03
High	Master Protein	Q9UJZ1	Stomatin-like protein 2, mitochondrial OS=Homo sapiens GN=STOML2 PE=1 SV=1	0	FALSE	31.932	23	8	27	8	356	38.5	7.39	95.72	8	0	1.087	1.21	0.979	1.007	1.079	1.029	0.914	0.92	0.766383	0.24476	0.924281	0.995197	0.938227	0.978704	0.570182	0.0872392	72819.3	65417.1	79176	20994.6	21446.1	20841.7	7970.24	8354.88	8598.08	23325.9	23160.9	21310.9	5.81	5.86	5.78	13.04	10.01
High	Master Protein	Q9NSD9	Phenylalanine--tRNA ligase beta subunit OS=Homo sapiens GN=FARSB PE=1 SV=3	0	FALSE	31.921	18	11	40	11	589	66.1	6.84	110.53	11	0	1.119	1.159	1.033	1.063	0.904	1.058	1.096	1.154	0.584634	0.463742	0.986355	0.848215	0.563714	0.998604	0.749151	0.213255	69729.3	67294.6	77992.7	166451	161122	156517	17566.2	15013.8	15884.9	73086.5	69391.9	80073.1	10.53	2.72	9.77	2.52	10.14
High	Master Protein	Q16881	Thioredoxin reductase 1, cytoplasmic OS=Homo sapiens GN=TXNRD1 PE=1 SV=3	0	FALSE	31.918	21	11	19	10	649	70.9	7.39	58.39	11	1	1.009	1.116	1.08	1.31					0.993764	0.671115	0.835637	0.000249892					65757.9	59477.3	66350.6	100411	92980.4	76633.4							10.88	2.04	21.06	16.32	8.9
High	Master Protein	Q9BY44	Eukaryotic translation initiation factor 2A OS=Homo sapiens GN=EIF2A PE=1 SV=3	0	FALSE	31.874	22	9	20	9	585	64.9	8.87	64.65	9	0	1.051	1.237	1.103	1.111			0.977	0.999	0.962522	0.399472	0.719066	0.518514			0.922921	0.800273	19135.5	16260.9	20113.6	80143	72668.8	72128.3				13110.3	12826.6	12814.5	25.25	25.59	11.83	8.46	14.61
High	Master Protein	P11766	Alcohol dehydrogenase class-3 OS=Homo sapiens GN=ADH5 PE=1 SV=4	0	FALSE	31.815	30	11	25	11	374	39.7	7.49	70.51	11	0	1.18	0.86	1.01	1.053	0.973	1.053	1.018	1.033	0.37091	0.308057	0.951107	0.879965	0.919528	0.987802	0.992027	0.940846	41603.4	57058.6	49092.2	142832	141414	135681	189819	175503	184728	324074	319233	329746	7.73	20.97	18.83	8.54	0.94
High	Master Protein	O60763	General vesicular transport factor p115 OS=Homo sapiens GN=USO1 PE=1 SV=2	0	FALSE	31.743	13	9	34	9	962	107.8	4.91	114.64	9	0	1.301	1.188	0.926	1.111	1.09	1.086	1.022	1.042	0.229738	0.48738	0.524177	0.594118	0.919528	0.978704	0.981795	0.971977	19621	21481	25521.9	54862.7	59269.3	49389.9	26256.1	26376.2	28631.4	66768.4	65516.1	68235.2	13.39	4.48	7.21	1.39	4.66
High	Master Protein	O75152	Zinc finger CCCH domain-containing protein 11A OS=Homo sapiens GN=ZC3H11A PE=1 SV=3	0	FALSE	31.72	14	9	24	9	810	89.1	8.37	82.89	9	0	1.017	0.987	0.819	0.837	0.986	0.94	1.052	0.984	0.990989	0.944159	0.196746	0.370308	0.957064	0.612011	0.920369	0.669418	52370.4	53988	53272.1	17372.3	21209.7	20750.9	28054.6	29412.4	27649.1	12983.4	13879.4	13652.8	8.42	5.74	17.24	13.37	7.4
High	Master Protein	P00915	Carbonic anhydrase 1 OS=Homo sapiens GN=CA1 PE=1 SV=2	0	FALSE	31.696	26	5	33	5	261	28.9	7.12	98.18	5	0	2.54	0.1	1.592	1.491					0.00441735	2.86456e-16	0.00193405	0.00620216					1316.78	161464	3344.97	11830.3	7429.75	7936.05										51.24	11.63
High	Master Protein	Q9UHD1	Cysteine and histidine-rich domain-containing protein 1 OS=Homo sapiens GN=CHORDC1 PE=1 SV=2	0	FALSE	31.645	32	7	11	7	332	37.5	7.87	48.03	7	0			0.982	0.964							0.870852	0.878047								55572	56578.4	57618.1										4.63	18.78
High	Master Protein	P28074	Proteasome subunit beta type-5 OS=Homo sapiens GN=PSMB5 PE=1 SV=3	0	FALSE	31.58	33	8	19	8	263	28.5	6.92	62.3	8	0	1.246	1.561	0.875	0.753			1.001	1.037	0.346487	0.00107667	0.150317	8.4775e-06			0.975528	0.95503	21786.4	17392.6	27142.1	65658	75066	87212				83904.7	80952	83956.2	18.29	45.38	12.59	17.49	12.97
High	Master Protein	P62820	Ras-related protein Rab-1A OS=Homo sapiens GN=RAB1A PE=1 SV=3	0	FALSE	31.558	49	11	33	5	205	22.7	6.21	102.84	11	6	1.188	1.013	1.069	0.924	1.069	1.115	1.056	1.011	0.250837	0.997521	0.876684	0.529339	0.972621	0.923378	0.909766	0.800466	99358.7	116509	118074	241507	225937	261254	123055	117918	131511	155437	162264	164109	11.86	5.08	16.22	3.27	2.82
High	Master Protein	P52789	Hexokinase-2 OS=Homo sapiens GN=HK2 PE=1 SV=2	0	FALSE	31.557	14	11	19	10	917	102.3	6.05	43.69	11	1	0.716	0.887	0.96	0.89			1.232	1.192	0.4642	0.795288	0.820053	0.45731			0.118191	0.272921	3607.37	2913.8	2583.24	41433.3	43152.4	46544.6				4046.46	4183.14	4985.08	2.29		42.06	8.68	3.2
High	Master Protein	O75694	Nuclear pore complex protein Nup155 OS=Homo sapiens GN=NUP155 PE=1 SV=1	0	FALSE	31.551	8	7	18	7	1391	155.1	6.16	57.33	7	0	1.738	1.291	0.919	1.06			0.757	1.233	0.0761353	0.644955	0.642139	0.902534			0.0203229	0.167165	3641.21	4900.64	6328.49	26067.1	28362.7	24585.7				1172.85	720.376	888.139		6.64	7.26	3.89	8.34
High	Master Protein	P43487	Ran-specific GTPase-activating protein OS=Homo sapiens GN=RANBP1 PE=1 SV=1	0	FALSE	31.484	38	8	59	8	201	23.3	5.29	202.62	8	0	0.986	1.012	0.991	1.009	1.086	1.217	1.087	1.083	0.932098	0.997521	0.888802	0.988636	0.919528	0.445417	0.774397	0.855801	83418.2	81234.6	82248.7	139244	140529	138059	87142.2	77740.2	94645.2	305237	306579	331891	12.34	2.44	0.93	8.31	12.02
High	Master Protein	P22059	Oxysterol-binding protein 1 OS=Homo sapiens GN=OSBP PE=1 SV=1	0	FALSE	31.461	16	9	22	9	807	89.4	7.3	70.9	9	0	0.976	1.071	1.067	1.042			0.9	1.065	0.914048	0.909528	0.885055	0.919701			0.601009	0.95503	18508.5	16873.6	18073.5	64122.5	60095.7	61546.7				2765.83	2335.74	2487.96	17.65	1.27	6.93	3.89	5.29
High	Master Protein	Q14690	Protein RRP5 homolog OS=Homo sapiens GN=PDCD11 PE=1 SV=3	0	FALSE	31.392	7	11	24	11	1871	208.6	8.87	62.81	11	0	0.885	1.003	1.041	1.032					0.676102	0.979775	0.964815	0.949996					20220.9	17832.7	17890.4	141044	135498	136710							5.98	19.71	6.14	2.39	1.21
High	Master Protein	P55769	NHP2-like protein 1 OS=Homo sapiens GN=SNU13 PE=1 SV=3	0	FALSE	31.386	52	7	21	7	128	14.2	8.46	72.52	7	0	1.026	1.041	1.015	1.042	1.256	1.283			0.967159	0.943879	0.962133	0.920538	0.10793	0.120472			188750	185957	193667	95996	94604	92167.5	10417.4	10197.3	13085.5				6.1	2.03	4.7	4.58	4.21
High	Master Protein	P29692	Elongation factor 1-delta OS=Homo sapiens GN=EEF1D PE=1 SV=5	0	FALSE	31.366	33	7	26	6	281	31.1	5.01	99.89	7	0	1.054	0.94	1.065	1.044	1.053	1.207	0.917	1.118	0.878946	0.757007	0.893154	0.922699	0.979288	0.491427	0.597366	0.555047	148110	166119	156110	48200.4	45255.5	46151	19024.5	16595.5	20025.7	30613.2	25107.1	28071.4	14.94	1.29	15.5	6.28	3.61
High	Master Protein	Q96KR1	Zinc finger RNA-binding protein OS=Homo sapiens GN=ZFR PE=1 SV=2	0	FALSE	31.362	9	8	16	8	1074	116.9	9.04	49.27	8	0	0.965	0.878	0.912	0.914			0.811	0.908	0.957115	0.773394	0.603616	0.695987			0.12686	0.295174	2771.03	3044.34	2673.51	29274	32093.7	32039.4				837.009	747.17	678.442	6.52		46.53	6.08	1.89
High	Master Protein	Q16643	Drebrin OS=Homo sapiens GN=DBN1 PE=1 SV=4	0	FALSE	31.36	19	8	29	8	649	71.4	4.45	97.68	8	0	1.152	1.073	1.141	0.892	0.983	1.021			0.409028	0.834685	0.59988	0.468488	0.953013	0.977781			99068.9	106394	114142	37280	32670.1	41802.6	47185.3	45440	46382.4				3.82	0.68	1.87	6.48	9.05
High	Master Protein	Q9UNF1	Melanoma-associated antigen D2 OS=Homo sapiens GN=MAGED2 PE=1 SV=2	0	FALSE	31.206	23	8	21	7	606	64.9	9.32	67.84	8	1	0.812	0.916	0.952	0.974	0.893	1.139	0.935	1.158	0.375732	0.748034	0.807982	0.929889	0.454811	0.867739	0.742453	0.193616	16989.4	15058.9	13798.6	27011.1	28382.9	27731	27963.3	21925.2	24972.2	32442.8	26186.1	30333.8	39.11	4.2	16.99	6.65	9.23
High	Master Protein	P46778	60S ribosomal protein L21 OS=Homo sapiens GN=RPL21 PE=1 SV=2	0	FALSE	31.16	43	10	32	10	160	18.6	10.49	76.82	10	0	0.89	0.948	0.984	0.971	1.046	1.065	1.13	1.137	0.415346	0.794438	0.865995	0.878047	0.979288	0.987802	0.533754	0.363511	106594	100071	94853.3	206514	209799	212790	114873	112799	120148	94541.8	93967.4	106841	9.05	1.05	24.84	2.8	8.05
High	Master Protein	Q29RF7	Sister chromatid cohesion protein PDS5 homolog A OS=Homo sapiens GN=PDS5A PE=1 SV=1	0	FALSE	31.106	9	8	17	8	1337	150.7	7.91	72.05	8	0	1.204	1.364	0.885	0.961	0.934	1.083			0.407493	0.0244884	0.633665	0.958785	0.78904	0.978704			28203.1	24894.6	33967.2	10006.3	11311.8	10407.7	11509.3	9925.49	10753.7				34.29	23.01	14.64	11.34	6.2
High	Master Protein	O00541	Pescadillo homolog OS=Homo sapiens GN=PES1 PE=1 SV=1	0	FALSE	31.048	16	10	22	10	588	68	7.33	65.38	10	0	0.788	0.827	1.088	0.995			1.006	1.021	0.0220759	0.155447	0.820053	0.971001			0.988389	0.889346	78012.7	74366.7	61506.2	29927.2	27517.4	30092.1				62349.8	61385.7	62698.4	4.37	30.58	8.8	12.67	6.63
High	Master Protein	Q8TEM1	Nuclear pore membrane glycoprotein 210 OS=Homo sapiens GN=NUP210 PE=1 SV=3	0	FALSE	30.934	6	10	25	10	1887	205	6.81	73.96	10	0	1.12	1.283	0.908	0.925			0.896	1.113	0.570286	0.0713596	0.33201	0.58903			0.438211	0.590481	52646.1	45933.6	58950.8	63650.1	70094.8	68820.3				32338.1	26021	28963.8	3.7	10.21	18.11	4	12.87
High	Master Protein	O00267	Transcription elongation factor SPT5 OS=Homo sapiens GN=SUPT5H PE=1 SV=1	0	FALSE	30.88	13	8	14	8	1087	120.9	5.06	63.08	8	0	0.758	0.605	0.894	0.9	0.995	1.064			0.330771	0.0209968	0.624838	0.781174	0.979288	0.987802			7052.08	8834.31	5344.89	16209.4	18125.7	18006.3	14230.2	13310.5	14163.9				19.95	40.73	49.88	14.94	15.64
High	Master Protein	O43396	Thioredoxin-like protein 1 OS=Homo sapiens GN=TXNL1 PE=1 SV=3	0	FALSE	30.862	33	8	27	8	289	32.2	4.96	93.06	8	0	0.986	1.077	1.194	0.881	1.051	0.951	1.049	1.054	0.933858	0.893006	0.347167	0.48706	0.979288	0.68117	0.920369	0.985706	17993.7	16466.7	17740.2	28225.6	23642	32055.5	3215.07	3552.23	3379.39	5019.36	4994.57	5263.54	11.12	8.24	11.9	3.08	10.05
High	Master Protein	P63241	Eukaryotic translation initiation factor 5A-1 OS=Homo sapiens GN=EIF5A PE=1 SV=2	0	FALSE	30.838	42	9	40	9	154	16.8	5.24	101.88	9	0	1.009	0.939	1.024	1.051	1.035	1.037	1.042	1.028	0.994332	0.752816	0.98945	0.893771	0.998264	0.978704	0.943568	0.912677	108346	116457	109369	150681	147206	143350	103605	103380	107202	125523	127174	130734	10.58	5.7	7.04	6.88	5.23
High	Master Protein	P84103	Serine/arginine-rich splicing factor 3 OS=Homo sapiens GN=SRSF3 PE=1 SV=1	0	FALSE	30.813	37	7	33	6	164	19.3	11.65	106.82	7	0	0.912	0.99	1.008	1.086	1.115	1.147	0.983	1.049	0.562373	0.958975	0.948362	0.705617	0.867573	0.792265	0.939495	0.998519	44480.8	40951.2	40546.9	89050.4	88309.3	82013.5	71117	69145.3	79286.7	104513	97935.5	102747	15.07	10.48	12.56	14.81	15.65
High	Master Protein	Q92973	Transportin-1 OS=Homo sapiens GN=TNPO1 PE=1 SV=2	0	FALSE	30.658	12	8	28	7	898	102.3	4.98	92.13	8	1			1.104	1.16	1.028	1.044	0.97	1.064			0.746042	0.436261	0.999435	0.985252	0.903373	0.946404				41600.8	37695.7	35857.8	21476.7	21145.8	22070.5	25033.7	22819.3	24284.8				2.35	7.13
High	Master Protein	Q92974	Rho guanine nucleotide exchange factor 2 OS=Homo sapiens GN=ARHGEF2 PE=1 SV=4	0	FALSE	30.633	13	11	23	11	986	111.5	7.27	63.08	11	0	1.364	0.887	1.054	1.186	1.109	1.21	1.101	1.088	0.0874676	0.481739	0.922392	0.286236	0.909769	0.487624	0.713634	0.828644	21345.9	32814.4	29108	43219.4	41012.6	36434.7	47541.7	43606.8	52746.6	15936.8	16134.6	17551.6	31.95	36.23	14.74	8.49	2.11
High	Master Protein	Q9UMS4	Pre-mRNA-processing factor 19 OS=Homo sapiens GN=PRPF19 PE=1 SV=1	0	FALSE	30.628	26	10	31	10	504	55.1	6.61	95.44	10	0	1.008	1.064	1.009	1.039	0.963	0.978	1.031	1.101	0.989812	0.863323	0.952229	0.923314	0.919528	0.792265	0.954651	0.716635	185762	175977	187208	60769.1	60212.5	58488.2	130857	128845	125984	138642	129767	142923	4.99	0.35	7.92	3.06	13.55
High	Master Protein	Q01581	Hydroxymethylglutaryl-CoA synthase, cytoplasmic OS=Homo sapiens GN=HMGCS1 PE=1 SV=2	0	FALSE	30.616	20	9	25	9	520	57.3	5.41	68.19	9	0	1.074	0.971	0.984	0.994	0.931	1.059			0.964641	0.918691	0.866137	0.948631	0.771318	0.998604			9031.36	9987.69	9697.36	106218	107894	106844	8210.77	7216.13	7642.77				18.15	4.7	10.3	2.71	4.76
High	Master Protein	O75131	Copine-3 OS=Homo sapiens GN=CPNE3 PE=1 SV=1	0	FALSE	30.582	23	9	17	9	537	60.1	5.85	47.2	9	0	1.367	1.308	1.079	1.044	1.128	1.163			0.344822	0.355964	0.842246	0.929889	0.793012	0.767761			9267.19	9683.45	12666	42988.5	39828.1	41181.3	7289.83	7075.21	8226.01				9.01	12.86	39.91	6.06	6.62
High	Master Protein	P10155	60 kDa SS-A/Ro ribonucleoprotein OS=Homo sapiens GN=TROVE2 PE=1 SV=2	0	FALSE	30.545	14	7	19	7	538	60.6	8.03	63.65	7	0	1.207	0.953	1.001	0.944			0.828	0.978	0.621242	0.855997	0.926192	0.69827			0.071202	0.656271	15753.9	19963.7	19020.2	118323	118168	125287				14948.4	12650.8	12373.5	26.31	18.45	30.8	8.43	8.01
High	Master Protein	P16104	Histone H2AX OS=Homo sapiens GN=H2AFX PE=1 SV=2	0	FALSE	30.53	49	9	84	4	143	15.1	10.74	232.98	9	5	1.288	1.024	1.4	0.935	1.004	0.902	1.016	1.117	0.0290231	0.980715	0.000159783	0.626136	0.979288	0.30728	0.992027	0.540542	1.57126e+06	1.97748e+06	2.02456e+06	329980	235617	352797	952439	1.05965e+06	956315	620488	563922	630125	21.17	7.82	14.92	18.54	10.77
High	Master Protein	Q14137	Ribosome biogenesis protein BOP1 OS=Homo sapiens GN=BOP1 PE=1 SV=2	0	FALSE	30.438	17	11	25	11	746	83.6	6.19	71.11	11	0	0.888	0.954	1.03	1.148	1.327	1.324			0.636362	0.853907	0.995099	0.256513	0.0145622	0.0441321			22719.5	21146.5	20172.3	77493.1	75250.9	67490.8	5964.94	5980.55	7915.31				38.28	3.06	6.01	6.04	11.22
High	Master Protein	O75390	Citrate synthase, mitochondrial OS=Homo sapiens GN=CS PE=1 SV=2	0	FALSE	30.404	16	8	26	8	466	51.7	8.32	84.22	8	0	0.934	0.97	1.142	1.013	1.15	1.115			0.745514	0.884303	0.471916	0.999855	0.695181	0.926309			39986	38498.9	37331.7	118789	103979	117247	13698.2	14139.5	15758.5				7.69	3.43	12.78	3.32	5.79
High	Master Protein	P62316	Small nuclear ribonucleoprotein Sm D2 OS=Homo sapiens GN=SNRPD2 PE=1 SV=1	0	FALSE	30.399	53	7	36	7	118	13.5	9.91	120.22	7	0	0.946	1.016	1.007	1.099	1.013	1.118	1.06	1.084	0.782813	0.997521	0.940755	0.610897	0.979288	0.918707	0.883523	0.837913	93592.1	87132.1	88509.2	73662.4	73160.9	67054.8	136949	124110	138765	40135.8	39252.4	42552.7	17.54	26.75	0.47	5.39	10.67
High	Master Protein	Q9NY33	Dipeptidyl peptidase 3 OS=Homo sapiens GN=DPP3 PE=1 SV=2	0	FALSE	30.368	15	9	20	9	737	82.5	5.1	55.72	9	0	0.995	1.039	1.213	1.071	0.88	1.044	0.955	1	0.962522	0.947261	0.310558	0.878047	0.355177	0.985252	0.859997	0.851694	102227	97867.4	101720	24002.8	19788.3	22414	20850.6	17586	18355.6	6447.43	6155.75	6154.27	16.14	2.42	2.4	10.57	4.84
High	Master Protein	P99999	Cytochrome c OS=Homo sapiens GN=CYCS PE=1 SV=2	0	FALSE	30.207	42	8	13	8	105	11.7	9.57	36.94	8	0			1.091	0.957							0.78262	0.818089								72689.6	66649.6	75976.1										10.76	7
High	Master Protein	O43847	Nardilysin OS=Homo sapiens GN=NRDC PE=1 SV=2	0	FALSE	30.165	10	10	15	10	1150	131.5	5	48.1	10	0			0.812	1.025							0.100883	0.967216								26908.6	33128.7	26244.1										14.33	1.94
High	Master Protein	Q9BXL5	Hemogen OS=Homo sapiens GN=HEMGN PE=1 SV=1	0	FALSE	30.164	22	8	17	8	484	55.3	4.87	49.34	8	0			0.802	0.936			1.086	1.084			0.00888187	0.741263			0.778895	0.855801				50895	63478.7	54365.4				42469.3	42528.7	46112.4				6.88	7.27
High	Master Protein	P22061	Protein-L-isoaspartate(D-aspartate) O-methyltransferase OS=Homo sapiens GN=PCMT1 PE=1 SV=4	0	FALSE	30.16	43	8	22	8	227	24.6	7.21	74.34	8	0	0.813	0.832	0.937	0.976			1.042	1.077	0.449763	0.530396	0.642139	0.918416			0.943568	0.891171	10792.7	10548.3	8773.17	49121.4	52433.4	50339.4				110270	106630	114889	20.37	1.06	18.3	3.79	5.87
High	Master Protein	Q8TEQ6	Gem-associated protein 5 OS=Homo sapiens GN=GEMIN5 PE=1 SV=3	0	FALSE	30.096	8	7	13	7	1508	168.5	6.62	45.85	7	0			1.056	1.02							0.918923	0.975609								20849.4	19735.3	20438.2										12.13	4.71
High	Master Protein	Q9UI10	Translation initiation factor eIF-2B subunit delta OS=Homo sapiens GN=EIF2B4 PE=1 SV=2	0	FALSE	29.987	20	6	13	6	523	57.5	9.38	52.17	6	0			0.886	0.895							0.528023	0.658494								19137.3	21591.2	21383.8										2.97	5.04
High	Master Protein	P50914	60S ribosomal protein L14 OS=Homo sapiens GN=RPL14 PE=1 SV=4	0	FALSE	29.986	34	8	40	8	215	23.4	10.93	120.13	8	0	1.037	0.965	0.962	1.018	0.926	0.941	1.112	1.108	0.937889	0.864515	0.743418	0.987704	0.751662	0.619319	0.635127	0.645464	82849.2	89030.7	85920	258186	268425	253647	91313.5	89787.7	84513.3	271782	272856	302242	23.04	5.14	15.09	11.99	11.67
High	Master Protein	P62750	60S ribosomal protein L23a OS=Homo sapiens GN=RPL23A PE=1 SV=1	0	FALSE	29.924	36	8	49	8	156	17.7	10.45	151.88	8	0	0.85	0.933	1.086	0.975	0.95	1.02	1.016	0.94	0.346487	0.74168	0.807982	0.879165	0.889254	0.977781	0.992027	0.127808	33212.9	30257.4	28226.1	216492	199413	222083	191838	178749	182284	270977	292618	275193	18.25	23.74	15.95	15.73	6.32
High	Master Protein	Q14157	Ubiquitin-associated protein 2-like OS=Homo sapiens GN=UBAP2L PE=1 SV=2	0	FALSE	29.834	10	7	22	7	1087	114.5	7.11	68.16	7	0	0.931	0.911	1.028	1.06					0.784734	0.652236	0.986355	0.878047					29239.3	29909.9	27235	47209.5	45912	44536.5							17.73	30.77	17.13	5.85	2.15
High	Master Protein	Q01780	Exosome component 10 OS=Homo sapiens GN=EXOSC10 PE=1 SV=2	0	FALSE	29.827	13	10	24	10	885	100.8	8.46	66.02	10	0	0.928	0.41	1.102	1.164	0.902	0.987	0.904	1.058	0.83853	6.15663e-11	0.746979	0.417428	0.540895	0.893124	0.533754	0.970165	8506.8	19279.6	7897.02	42147.3	38240.9	36220.5	7868.28	7187.1	7095.41	8400.49	7176.64	7590.03	70.32	14.7	47.39	10.67	6.75
High	Master Protein	Q09028	Histone-binding protein RBBP4 OS=Homo sapiens GN=RBBP4 PE=1 SV=3	0	FALSE	29.801	27	8	26	5	425	47.6	4.89	69.98	8	3	1.147	1.138	1.016	1.03	1.001	1.015	1.073	1.038	0.590051	0.5487	0.967333	0.960082	0.979288	0.960075	0.823586	0.957859	31758.3	31988.1	36412.4	86852	85451.8	84333.2	48091.2	47448.3	48161.9	62963.8	65138.2	67584.9	26.16	18.92	14.18	13.84	3.48
High	Master Protein	Q96KP4	Cytosolic non-specific dipeptidase OS=Homo sapiens GN=CNDP2 PE=1 SV=2	0	FALSE	29.798	23	8	21	8	475	52.8	5.97	68.76	8	0	0.929	0.976	1.026	1.048	1.085	1.146	0.942	1.002	0.748418	0.899624	0.983241	0.920538	0.919528	0.792265	0.762688	0.736575	34946.6	33259.9	32466.8	29450	28689.9	28090	55619.4	52646.5	60346.6	60672.2	57021.4	57137.5	24.49	8.47	4.84	15.45	3.72
High	Master Protein	P35237	Serpin B6 OS=Homo sapiens GN=SERPINB6 PE=1 SV=3	0	FALSE	29.784	22	6	16	6	376	42.6	5.27	52.36	6	0			1.076	1.069			1.09	1.07			0.85129	0.83506			0.752524	0.929808				62278.9	57854.2	58243.6				9141.71	9312.63	9960.17				6.84	1.67
High	Master Protein	Q9BZE4	Nucleolar GTP-binding protein 1 OS=Homo sapiens GN=GTPBP4 PE=1 SV=3	0	FALSE	29.735	16	10	37	10	634	73.9	9.5	109.22	10	0	1.079	0.994	0.982	1.089	0.981	0.952	1.198	1.223	0.832866	0.963757	0.842246	0.691037	0.943078	0.69295	0.185714	0.0168357	46105	50068.6	49752.7	67044.5	68248.2	61580.7	58886.8	60630	57747.7	24895.9	24386.6	29820.2	17.43	2.63	5.04	8.07	4.26
High	Master Protein	P31153	S-adenosylmethionine synthase isoform type-2 OS=Homo sapiens GN=MAT2A PE=1 SV=1	0	FALSE	29.734	28	9	31	9	395	43.6	6.48	90.8	9	0	1.02	0.897	0.993	0.936	1.032	1.047	0.955	1.013	0.979025	0.536976	0.893154	0.641902	0.998628	0.985252	0.823586	0.8966	70679.1	80418.6	72100.6	114317	115164	122071	83184.5	81990.8	85807.4	12189.2	11490	11642.5	14.74	3.39	15.68	9.21	6.17
High	Master Protein	O94826	Mitochondrial import receptor subunit TOM70 OS=Homo sapiens GN=TOMM70 PE=1 SV=1	0	FALSE	29.715	17	11	19	11	608	67.4	7.12	60.34	11	0	1.04	1.026	1.102	1.025			0.863	1.059	0.997397	0.998613	0.721362	0.968716			0.211109	0.961708	10704.3	10848.8	11128.7	112912	102453	110150				38064.6	31015.1	32843.3	16.74	6.12	16.4	4.22	3.23
High	Master Protein	O95232	Luc7-like protein 3 OS=Homo sapiens GN=LUC7L3 PE=1 SV=2	0	FALSE	29.71	19	8	26	8	432	51.4	9.79	73.32	8	0	1.09	1.131	1.098	1.039			0.951	1.005	0.797409	0.602342	0.749972	0.920538			0.80755	0.745988	45296.6	43662.1	49371.5	55329.7	50385.4	53254				90351	85477.2	85924.5	11.72	1.71	12.99	5.37	13.26
High	Master Protein	Q13347	Eukaryotic translation initiation factor 3 subunit I OS=Homo sapiens GN=EIF3I PE=1 SV=1	0	FALSE	29.706	36	7	33	7	325	36.5	5.64	109.75	7	0	1.118	1.269	1.112	1.039	1.02	1.073	1.059	1.071	0.767253	0.155447	0.678008	0.920538	0.995971	0.985252	0.890615	0.912677	29064.2	25598.9	32484.3	60118.9	54075.4	57859.8	90856.9	86302.8	92635.1	78674.4	77800.8	83341.7	15.04	12.91	10.98	10.4	14.84
High	Master Protein	Q9BZZ5	Apoptosis inhibitor 5 OS=Homo sapiens GN=API5 PE=1 SV=3	0	FALSE	29.684	16	7	20	7	524	59	7.34	68	7	0	0.959	0.937	1.087	1.057					0.839459	0.744039	0.808072	0.878047					136951	140217	131367	49788.4	45786.4	47087.8							15.12	3.65	16.18	9.76	1.86
High	Master Protein	Q06203	Amidophosphoribosyltransferase OS=Homo sapiens GN=PPAT PE=1 SV=1	0	FALSE	29.609	23	8	25	8	517	57.4	6.76	75.05	8	0	1.08	1.166	1.03	0.887			0.975	0.884	0.884513	0.543874	0.98945	0.331549			0.920369	0.0367323	26931.5	24945.3	29092	56539.2	54886.5	63724.3				12255.5	13507	11945.4	9.98	5.29	3.4	11.55	21.04
High	Master Protein	P48735	Isocitrate dehydrogenase [NADP], mitochondrial OS=Homo sapiens GN=IDH2 PE=1 SV=2	0	FALSE	29.56	23	11	34	10	452	50.9	8.69	103.68	11	1	0.939	0.883	1.07	1.135	1.003	1.043	1.011	1.04	0.760072	0.446554	0.875469	0.429841	0.979288	0.985252	0.99205	0.957859	72996.2	77673.1	68575.1	59220.4	55350.9	52185.8	127764	122877	128187	42507.8	41355.1	42995.7	9.25	5.91	10.69	4.77	1.67
High	Master Protein	P17812	CTP synthase 1 OS=Homo sapiens GN=CTPS1 PE=1 SV=2	0	FALSE	29.403	15	9	38	9	591	66.6	6.46	113.66	9	0	0.867	0.838	0.976	0.987	1.021	1.034	0.948	1.016	0.681563	0.572164	0.813358	0.929889	0.997768	0.978704	0.788621	0.828644	9689.97	10027.5	8398.63	69690.2	71414.9	70590	70327.3	69452.6	71826.9	46985.1	43827.4	44523.5	23.55	23.07	51.76	1.64	4.3
High	Master Protein	O43290	U4/U6.U5 tri-snRNP-associated protein 1 OS=Homo sapiens GN=SART1 PE=1 SV=1	0	FALSE	29.361	11	7	27	7	800	90.2	6.13	80.07	7	0	1.095	0.989	0.95	0.929	1.095	1.151	1.107	0.765	0.856742	0.944191	0.751705	0.691016	0.919528	0.792265	0.732486	0.000760836	20733.1	22964	22703.9	47369.9	49847.1	51010.5	11506.1	10950.3	12601.4	498.517	722.016	552.078	5.9	0.9	3.02	6.44	4.12
High	Master Protein	Q00013	55 kDa erythrocyte membrane protein OS=Homo sapiens GN=MPP1 PE=1 SV=2	0	FALSE	29.271	18	7	17	7	466	52.3	7.37	50.18	7	0	1.698	1.242	0.945	0.976					0.284579	0.801166	0.651783	0.919701					1482.13	2026.6	2516.68	56160	59452.5	57569.9								14.91		4.66	11.08
High	Master Protein	P09661	U2 small nuclear ribonucleoprotein A' OS=Homo sapiens GN=SNRPA1 PE=1 SV=2	0	FALSE	29.229	33	10	13	10	255	28.4	8.62	42.8	10	0	0.967	1.01	0.989	1.045					0.857238	0.997521	0.908924	0.918927					67475.2	64611.4	65232.2	52397.8	52967.7	50134.8							13.42	3.54	12.37	5.24	18.09
High	Master Protein	Q9NU22	Midasin OS=Homo sapiens GN=MDN1 PE=1 SV=2	0	FALSE	29.164	2	8	15	8	5596	632.4	5.68	49.34	8	0	10	10	1.248	1.112			0.923	1.069	3.41061e-16	2.86456e-16	0.157791	0.690357			0.647828	0.932901			1925.34	41347.9	33123.9	37173.5				10036.8	8661.8	9261.67				5.52	19.59
High	Master Protein	Q14019	Coactosin-like protein OS=Homo sapiens GN=COTL1 PE=1 SV=3	0	FALSE	29.137	51	10	68	10	142	15.9	5.67	198.46	10	0	1.068	0.909	0.992	1.013	1.065	1.083	1.028	0.924	0.839459	0.608211	0.893154	0.999855	0.979288	0.978704	0.974008	0.0484437	276312	324701	295068	109488	110403	108083	263167	258803	280263	31507.4	35058.5	32389.2	13.99	0.83	11.93	5.57	2.33
High	Master Protein	P37108	Signal recognition particle 14 kDa protein OS=Homo sapiens GN=SRP14 PE=1 SV=2	0	FALSE	29.034	42	8	37	8	136	14.6	10.04	127.18	8	0	1.186	1.022	0.981	1.013	1.071	0.988	1.015	1.005	0.485243	0.991578	0.842607	0.999062	0.964525	0.893124	0.992027	0.74053	28005.4	32507.4	33213.8	196171	200040	193560	155760	168865	166767	150354	151917	152603	22.19	22.37	5.49	6.95	12.53
High	Master Protein	P30048	Thioredoxin-dependent peroxide reductase, mitochondrial OS=Homo sapiens GN=PRDX3 PE=1 SV=3	0	FALSE	29.013	37	8	23	8	256	27.7	7.78	72.1	8	0	0.978	1.048	1.092	0.892	1.02	0.994			0.90663	0.918691	0.78377	0.433546	0.996566	0.911607			172612	161172	168876	43691.1	40011.1	48978	88181.2	90507.6	89952.4				3.58	5.98	6.18	4.5	5.88
High	Master Protein	P49207	60S ribosomal protein L34 OS=Homo sapiens GN=RPL34 PE=1 SV=3	0	FALSE	28.991	47	9	110	9	117	13.3	11.47	313.9	9	0	0.82	0.94	0.816	1.107	0.966	1.019	1.135	1.163	0.0779151	0.759344	0.0132399	0.557056	0.919528	0.977781	0.514653	0.167643	513133	447530	420767	231302	283415	209027	612415	580290	591372	673860	657264	764613	3.27	4.02	38.49	19.38	8.45
High	Master Protein	P13804	Electron transfer flavoprotein subunit alpha, mitochondrial OS=Homo sapiens GN=ETFA PE=1 SV=1	0	FALSE	28.941	32	8	15	8	333	35.1	8.38	56.01	8	0	1.082	0.856	0.942	0.963					0.964521	0.679289	0.608944	0.834343					5653.23	7151.01	6118.11	242641	257521	252040							37.06	5	26.29	7.22	2.72
High	Master Protein	P40222	Alpha-taxilin OS=Homo sapiens GN=TXLNA PE=1 SV=3	0	FALSE	28.906	17	5	8	5	546	61.9	6.52	44.39	5	0	0.965	1.123	0.63	0.964					0.884513	0.844883	0.29061	0.987704					10712.6	9205.06	10341.7	794.878	1261.66	824.503							8.51	8.11	32.5
High	Master Protein	Q96GQ7	Probable ATP-dependent RNA helicase DDX27 OS=Homo sapiens GN=DDX27 PE=1 SV=2	0	FALSE	28.902	13	10	21	10	796	89.8	9.28	54.22	10	0	1.07	0.823	1.07	0.935			0.876	0.954	0.964887	0.379378	0.870852	0.734004			0.29433	0.199559	11802.7	15339.6	12626.5	55143.9	51532.5	58975.5				44937.1	41299.7	39385	4.08	13.96	16	9.51	10.08
High	Master Protein	P08195	4F2 cell-surface antigen heavy chain OS=Homo sapiens GN=SLC3A2 PE=1 SV=3	0	FALSE	28.896	13	7	25	7	630	68	5.01	85.33	7	0	1.094	0.928	0.992	0.961	1.075	0.977			0.74251	0.71824	0.917055	0.878047	0.953489	0.792265			77716.7	91588.3	85021.8	52087.7	52523.8	54183.8	22273.6	24512.7	23936.9				4.71	0.18	14.94	9.09	7.37
High	Master Protein	P25685	DnaJ homolog subfamily B member 1 OS=Homo sapiens GN=DNAJB1 PE=1 SV=4	0	FALSE	28.859	30	10	21	9	340	38	8.63	63.44	10	1	1.703	0.786	0.944	1.073	1.122	1.184	1.032	1.116	0.02522	0.231953	0.624838	0.79556	0.81441	0.639915	0.954651	0.664739	7122.68	15422.9	12127.5	121910	129120	113637	51945.7	49218	58295.7	12720.2	11772.1	13132	65.71	3.43	36.03	8.47	15.16
High	Master Protein	P43403	Tyrosine-protein kinase ZAP-70 OS=Homo sapiens GN=ZAP70 PE=1 SV=1	0	FALSE	28.845	16	9	22	9	619	69.8	7.69	63.23	9	0	1.051	1.021			0.996	1.03			0.889427	0.987983			0.979288	0.978704			59456	61196.5	62468.4				88819.8	85927.5	88499.6				3.11	15.88	11.43
High	Master Protein	O00154	Cytosolic acyl coenzyme A thioester hydrolase OS=Homo sapiens GN=ACOT7 PE=1 SV=3	0	FALSE	28.806	27	9	24	9	380	41.8	8.54	66.48	9	0	0.934	0.95	0.815	0.894	1.12	1.137			0.724752	0.802241	0.105564	0.59402	0.833353	0.886086			108757	106858	101530	27235.3	33401.1	30462.7	112313	110623	125751				16.55	15.69	15.23	17.99	4.81
High	Master Protein	P49756	RNA-binding protein 25 OS=Homo sapiens GN=RBM25 PE=1 SV=3	0	FALSE	28.714	11	7	32	7	843	100.1	6.32	122.97	7	0	1.249	1.248	1.219	1.288	0.963	1.018	0.954	1.087	0.242255	0.161313	0.332342	0.122739	0.919528	0.975166	0.823518	0.837913	28075.4	28107.9	35076	16230.4	13315	12599	17085.4	16161.9	16449.7	23525.7	20640.8	22443.6	8.08	8.59	4.25	18.95	26.84
High	Master Protein	Q96T37	Putative RNA-binding protein 15 OS=Homo sapiens GN=RBM15 PE=1 SV=2	0	FALSE	28.623	9	6	18	6	977	107.1	10.08	52.03	6	0	1.113	1.176	1.093	1.129			1.291	1.244	0.849105	0.584055	0.842246	0.781174			0.0438288	0.108852	17921.8	16971.9	19951.5	8758.63	8009.95	7760.04				1992.27	2068.05	2571.97	21.55	11.84	20.29	9.99	8.72
High	Master Protein	Q08170	Serine/arginine-rich splicing factor 4 OS=Homo sapiens GN=SRSF4 PE=1 SV=2	0	FALSE	28.612	19	9	21	4	494	56.6	11.52	58.64	9	5	1.289	1.12	1.047	1.131			0.961	1.032	0.401734	0.770417	0.951107	0.378093			0.845233	0.935722	14469.6	16659.2	18657.3	83736.5	79982.8	74020.3				28019.9	26096.5	26924.9	16.77	3.26	8.53	11.71	0.37
High	Master Protein	O75534	Cold shock domain-containing protein E1 OS=Homo sapiens GN=CSDE1 PE=1 SV=2	0	FALSE	28.596	15	11	23	11	798	88.8	6.25	64.8	11	0	1.051	1.094	1.398	1.08	0.999	1.012			0.915567	0.751709	0.00444708	0.827861	0.979288	0.953082			42734.7	41076.7	44917.5	44544	31872.7	41247.5	34970.4	34524.7	34943.1				7.76	10.58	10.56	12.72	5.27
High	Master Protein	P11177	Pyruvate dehydrogenase E1 component subunit beta, mitochondrial OS=Homo sapiens GN=PDHB PE=1 SV=3	0	FALSE	28.555	26	8	23	8	359	39.2	6.65	74.52	8	0	1.316	1.261	1.101	1.094			1.033	1.102	0.446566	0.484773	0.732988	0.680263			0.954651	0.762805	9369.12	9784.42	12334.3	64742.4	58793.6	59164.6				10362.6	9719.47	10706.4	43.37	10.07	20.52	4.52	5.32
High	Master Protein	P28066	Proteasome subunit alpha type-5 OS=Homo sapiens GN=PSMA5 PE=1 SV=3	0	FALSE	28.45	31	6	23	6	241	26.4	4.79	88.86	6	0	0.986	0.907	1.289	1.115	0.873	1.044	0.897	0.908	0.929994	0.650616	0.0383949	0.573005	0.292018	0.985252	0.450733	0.0224515	22818.6	24803.6	22504.6	53631.3	41612.5	48082.5	5906.78	4939.43	5157.63	69937.6	69104.7	62750	2.07	7.98	10.85	4.34	3.64
High	Master Protein	Q9Y678	Coatomer subunit gamma-1 OS=Homo sapiens GN=COPG1 PE=1 SV=1	0	FALSE	28.43	9	6	13	6	874	97.7	5.47	48.43	6	0	0.681	10	1.078	1.119					0.331567	2.86456e-16	0.856301	0.670236					4196.58		2859.24	37353.5	34643.2	33381									34.18	8.3	4.22
High	Master Protein	P84243	Histone H3.3 OS=Homo sapiens GN=H3F3A PE=1 SV=2	0	FALSE	28.371	39	10	100	2	136	15.3	11.27	244.38	10	8	1.132	1.005	1.501	0.901	1.058	1.088	1.023	1.093	0.501527	0.985175	1.04489e-06	0.322543	0.979288	0.978704	0.980195	0.769186	709628	799811	803459	700813	466785	777876	1.38066e+06	1.34228e+06	1.46024e+06	819935	767349	838421	24.86	2.86	12.79	13.83	34.22
High	Master Protein	O43615	Mitochondrial import inner membrane translocase subunit TIM44 OS=Homo sapiens GN=TIMM44 PE=1 SV=2	0	FALSE	28.341	21	10	25	10	452	51.3	8.32	83.79	10	0	1.004	1.039	1.082	1.056	0.98	1.061	0.984	1.074	0.979025	0.950573	0.841269	0.918416	0.938227	0.995675	0.94262	0.904045	65793.6	63572.2	66033.9	39055.7	36097.2	36998.9	44066.1	40699.5	43175.4	50517.8	46281.8	49686.8	5.52	8.21	8.66	11.93	11.38
High	Master Protein	P53041	Serine/threonine-protein phosphatase 5 OS=Homo sapiens GN=PPP5C PE=1 SV=1	0	FALSE	28.326	16	6	21	6	499	56.8	6.28	69.79	6	0	1.083	1.069	1.035	1.094					0.87748	0.874319	0.967333	0.776419					27132	27483.8	29393	44130.2	42633.9	40350.2							9.38	11.69	27.39	2.09	5.43
High	Master Protein	Q15008	26S proteasome non-ATPase regulatory subunit 6 OS=Homo sapiens GN=PSMD6 PE=1 SV=1	0	FALSE	28.255	21	8	21	8	389	45.5	5.62	65.29	8	0	0.811	1.232	1.087	0.778	1.008	1.057	1.119	1.09	0.461886	0.71302	0.824489	0.0232511	0.979288	0.995675	0.597366	0.821408	9662.79	6361.43	7840.4	27332.9	25144.4	35113.1	13611.2	12983.7	13724.1	19117.3	19633.1	21394.8	38.89	17.96	14.24	28.9	27.53
High	Master Protein	P43490	Nicotinamide phosphoribosyltransferase OS=Homo sapiens GN=NAMPT PE=1 SV=1	0	FALSE	28.254	24	9	16	9	491	55.5	7.15	48.77	9	0			1.057	0.984			0.914	1.011			0.922392	0.927797			0.594425	0.888599				66944.4	63351.4	68007.1				10909	9861.24	9967.34				2.46	5.32
High	Master Protein	P62249	40S ribosomal protein S16 OS=Homo sapiens GN=RPS16 PE=1 SV=2	0	FALSE	28.249	67	11	32	11	146	16.4	10.21	85.82	11	0	0.942	1.119	1.271	1.136	1.034	1.094	0.926	1.07	0.766383	0.652507	0.0302466	0.348125	0.998628	0.977781	0.667573	0.927873	244426	205629	230198	506409	398515	445932	71890	67943.7	74342.6	108505	93964.6	100511	5.99	1.91	4.93	7.55	14.77
High	Master Protein	P53992	Protein transport protein Sec24C OS=Homo sapiens GN=SEC24C PE=1 SV=3	0	FALSE	28.222	11	9	27	9	1094	118.2	7.06	70.87	9	0	0.924	1.116	1.059	1.062	0.96	1.005	0.997	1.006	0.784734	0.751709	0.91365	0.897845	0.919528	0.923748	0.965743	0.740956	22390.8	18550.7	20699.8	37083.8	35015.8	34909.2	3605.82	3441.26	3459.88	38290.6	37937.8	38178.4	11.61	8.79	6.89	10.56	5.63
High	Master Protein	Q9Y5K5	Ubiquitin carboxyl-terminal hydrolase isozyme L5 OS=Homo sapiens GN=UCHL5 PE=1 SV=3	0	FALSE	28.174	36	9	19	9	329	37.6	5.33	53.34	9	0	1.002	0.972	1.092	1.053	0.937	0.923	0.957	1.024	0.964641	0.915308	0.78158	0.878047	0.795707	0.462568	0.823586	0.912677	15758.5	16230.2	15782.5	63149	57848	59959.1	8707.46	8839.64	8161.77	22918.6	21400.3	21923.7	2.9	16.51	2.05	0.17	14.17
High	Master Protein	Q6PKG0	La-related protein 1 OS=Homo sapiens GN=LARP1 PE=1 SV=2	0	FALSE	28.108	12	9	21	9	1096	123.4	8.82	68.63	9	0	1.253	1.195	1	0.893	1.07	1.027	1.052	1.283	0.543396	0.608211	0.944624	0.417428	0.967946	0.978704	0.911349	0.0237822	12471.5	13077.7	15625.3	47444.5	47459.8	53125.2	12373.8	12887.5	13239.4	7122.13	5842.18	7493.64	15.69	0.22	8.24	8.43	15.61
High	Master Protein	P19367	Hexokinase-1 OS=Homo sapiens GN=HK1 PE=1 SV=3	0	FALSE	28.047	12	9	20	8	917	102.4	6.8	56.75	9	0	1.063	1.226	0.834	0.916					0.975518	0.577956	0.0534375	0.595977					12183.3	10555.4	12945.9	50433.9	60501.7	55064.8							10.17	16.66	5.97	0.7	10.04
High	Master Protein	Q9Y4W6	AFG3-like protein 2 OS=Homo sapiens GN=AFG3L2 PE=1 SV=2	0	FALSE	27.992	14	9	30	9	797	88.5	8.66	89.34	9	0	0.923	1.01	1.05	1.042	1.118	1.041	1.138	1.133	0.758847	0.99276	0.940755	0.919701	0.851868	0.985252	0.495434	0.387896	29385.4	26867.1	27136.2	93133.6	88734.5	89381.5	13063.8	14026.7	14603.2	31394.4	31525	35711.5	23.51	13.16	16.2	11.91	8.65
High	Master Protein	P25789	Proteasome subunit alpha type-4 OS=Homo sapiens GN=PSMA4 PE=1 SV=1	0	FALSE	27.972	36	9	32	9	261	29.5	7.72	93.27	9	0	1.157	1.055	1.115	1.036	1.017	1.043	0.943	1.017	0.702551	0.938133	0.642139	0.928052	0.983501	0.985252	0.771203	0.854511	19751.3	21665.1	22852	77378.1	69367.8	74704.8	100748	98246.7	102424	57736.8	53552.7	54452.8	16.27	12.91	16.98	9.15	9.63
High	Master Protein	P28482	Mitogen-activated protein kinase 1 OS=Homo sapiens GN=MAPK1 PE=1 SV=3	0	FALSE	27.972	27	9	20	8	360	41.4	6.98	51.71	9	1	1.009	1.178	0.924	0.672	1.001	1.094	0.943	1.055	0.975518	0.650616	0.544247	3.00042e-09	0.979288	0.977781	0.7706	0.983238	15709.8	13456.6	15852.8	49867.8	53985.7	74181.3	44584.2	40815.4	44638.3	45146.6	40362.2	42573.6	19.36	23.52	39.52	10.65	8.31
High	Master Protein	Q53GS9	U4/U6.U5 tri-snRNP-associated protein 2 OS=Homo sapiens GN=USP39 PE=1 SV=2	0	FALSE	27.923	12	7	22	7	565	65.3	8.91	63.58	7	0	1.043	1.046	1.064	1.128	1.137	1.067	1.048	1.086	0.979025	0.966856	0.893154	0.61531	0.771318	0.987802	0.922921	0.822962	14978.5	14937.3	15621.4	39772.5	37389.8	35273.5	15658.8	16678.3	17799.3	28207.3	27233.3	29565.9	10.06	5.99	18.11	6.11	23.16
High	Master Protein	P63000	Ras-related C3 botulinum toxin substrate 1 OS=Homo sapiens GN=RAC1 PE=1 SV=1	0	FALSE	27.866	34	8	35	3	192	21.4	8.5	92.39	8	5	1.242	1.142	1.206	1.045	1.038	1.001	0.995	1.126	0.146283	0.548091	0.166917	0.918416	0.991023	0.913749	0.954651	0.459331	43445	47244	53962.2	102951	85332.8	98493.8	118742	123041	123200	54446	48124.7	54168.7	8.48	12.09	10.51	5.83	8.2
High	Master Protein	Q9UNM6	26S proteasome non-ATPase regulatory subunit 13 OS=Homo sapiens GN=PSMD13 PE=1 SV=2	0	FALSE	27.748	23	10	27	10	376	42.9	5.81	75.56	10	0	0.967	0.714	0.935	0.984	0.979	1.077	1.092	1.04	0.91314	0.222924	0.54953	0.919701	0.935169	0.985252	0.753633	0.957859	5785.64	7832.62	5595.49	282432	302124	286894	29502.5	26829.6	28894.1	38284.1	40213.2	41810.1	27.61	11.39	11.86	6.87	7
High	Master Protein	P46459	Vesicle-fusing ATPase OS=Homo sapiens GN=NSF PE=1 SV=3	0	FALSE	27.712	10	7	24	7	744	82.5	6.95	53.16	7	0	0.927	0.937	0.941	0.965	1.124	1.132	1.033	0.945	0.678701	0.744039	0.758864	0.899823	0.803443	0.911607	0.95326	0.391676	56594.2	55985.4	52448.8	35858.3	38119	37163.1	25511	25328.1	28662.4	7005.11	7652.23	7234.54	3.34	6.46	14.61	2.74	8.75
High	Master Protein	P00505	Aspartate aminotransferase, mitochondrial OS=Homo sapiens GN=GOT2 PE=1 SV=3	0	FALSE	27.622	23	10	20	10	430	47.5	9.01	61.26	10	0	1.105	0.906	1.084	1.019	1.032	1.005	0.996	0.956	0.852655	0.679289	0.81362	0.984445	0.998628	0.923378	0.961806	0.226005	18724.4	22838.3	20686.7	108120	99754.9	106087	41619.7	42729	42952.4	28320	29531.2	28219.5	21.14	41.83	14.46	9.64	1.16
High	Master Protein	P48047	ATP synthase subunit O, mitochondrial OS=Homo sapiens GN=ATP5O PE=1 SV=1	0	FALSE	27.438	41	7	17	7	213	23.3	9.96	64.23	7	0	1.251	0.857	1.249	1.101	1.068	1.038			0.73188	0.674813	0.0590021	0.59718	0.973171	0.978881			5111.69	7460.54	6396.31	114583	91773	104032	33285.8	34251.5	35558.2				28.08	40.31	8.58	4.62	4.27
High	Master Protein	P30085	UMP-CMP kinase OS=Homo sapiens GN=CMPK1 PE=1 SV=3	0	FALSE	27.433	30	6	24	6	196	22.2	5.57	79.58	6	0	1.034	0.95	1.114	1.001			1.074	1.057	0.964641	0.800875	0.651443	0.967216			0.823586	0.973896	40275.3	43856.3	41647	162828	146201	162686				58586	59545.6	62933.1	5.48	12.26	10.1	4.39	7.67
High	Master Protein	O15446	DNA-directed RNA polymerase I subunit RPA34 OS=Homo sapiens GN=CD3EAP PE=1 SV=1	0	FALSE	27.325	23	6	14	6	510	55	8.51	47.3	6	0			1.018	1.139			0.701	0.72			0.997505	0.592995			0.00134938	2.28691e-05				28190.7	27692.3	24740.6				879.928	856.249	616.438				3.09	6.11
High	Master Protein	P30043	Flavin reductase (NADPH) OS=Homo sapiens GN=BLVRB PE=1 SV=3	0	FALSE	27.29	36	5	27	5	206	22.1	7.65	84.12	5	0	1.212	1.26	1.022	0.957			0.918	0.983	0.697051	0.463742	0.995246	0.912876			0.60173	0.515801	10864.2	10449.9	13169.2	23899.9	23384.4	24975.9				161795	151012	148505	17.29	2.16	19.52	10.95	7.65
High	Master Protein	P11310	Medium-chain specific acyl-CoA dehydrogenase, mitochondrial OS=Homo sapiens GN=ACADM PE=1 SV=1	0	FALSE	27.184	29	9	17	9	421	46.6	8.37	49.76	9	0	0.529	1.965	0.928	0.971	0.967	0.983			0.0314928	0.0727989	0.483585	0.879965	0.919528	0.857553			4726.78	1272.37	2500.39	67894.5	73143	69945	2854.78	2805.8	2759.19						31.99	1.21	5.79
High	Master Protein	P38606	V-type proton ATPase catalytic subunit A OS=Homo sapiens GN=ATP6V1A PE=1 SV=2	0	FALSE	27.09	12	5	23	5	617	68.3	5.52	73.8	5	0	1.139	1.112	1.067	1.045	1.055	1.086	0.986	0.993	0.815236	0.7983	0.893154	0.929889	0.979288	0.978704	0.943568	0.628399	16093.9	16492.2	18334.1	37000.1	34675.5	35423.5	37722.5	36661.3	39802.7	28853.3	28648.6	28439.4	23.52	6.36	32.09	12.71	4.39
High	Master Protein	Q12874	Splicing factor 3A subunit 3 OS=Homo sapiens GN=SF3A3 PE=1 SV=1	0	FALSE	27.061	17	7	13	7	501	58.8	5.38	47.26	7	0	0.779	0.964	1.067	0.998	1.058	1.026			0.349282	0.910314	0.875469	0.999037	0.979288	0.977781			9723.14	7856.29	7573.72	17113.3	16035.2	17148.1	26836.4	27674.8	28398.9				25.62	12.67	15.53	13.83	8.23
High	Master Protein	P61158	Actin-related protein 3 OS=Homo sapiens GN=ACTR3 PE=1 SV=3	0	FALSE	27.043	26	10	19	10	418	47.3	5.88	50.72	10	0	1.382	1.467	0.998	1.074	0.94	0.954			0.206687	0.0341468	0.943669	0.837487	0.795707	0.7066			13507.9	12730.5	18670.8	46344.6	46435.6	43168	51644.1	50856.5	48532.8				61.49	38.5	34.14	7.47	9.38
High	Master Protein	P22570	NADPH:adrenodoxin oxidoreductase, mitochondrial OS=Homo sapiens GN=FDXR PE=1 SV=3	0	FALSE	26.863	22	10	20	10	491	53.8	8.44	53.35	10	0	0.979	1.083	1.094	0.938			0.891	1.022	0.967706	0.979775	0.789207	0.781174			0.392326	0.889346	2863.64	2588.4	2803.49	40675.9	37185	43358.2				131691	114822	117293	5.21	45.15	7.74	9.35	22.37
High	Master Protein	P23588	Eukaryotic translation initiation factor 4B OS=Homo sapiens GN=EIF4B PE=1 SV=2	0	FALSE	26.815	10	6	23	6	611	69.1	5.73	69.15	6	0	1.468	1.271	0.601	0.584	0.959	0.942	1.183	1.056	0.0984035	0.309148	0.000463997	0.000249892	0.919528	0.625451	0.233643	0.971977	12997.4	15005.4	19075.6	6361.48	10591.5	10896.2	12239.9	12450.4	11734	12324.3	13798.1	14576.3	43.86	5.65	26.05	35.41	24.24
High	Master Protein	Q6P2E9	Enhancer of mRNA-decapping protein 4 OS=Homo sapiens GN=EDC4 PE=1 SV=1	0	FALSE	26.756	7	8	17	8	1401	151.6	5.86	51.03	8	0	1.08	1.064	1.071	0.987					0.794763	0.860372	0.875755	0.949996					199166	202108	215104	36998.6	34533.7	37483							20.85	0.37	7.41	8.57	18.71
High	Master Protein	Q9NUQ9	Protein FAM49B OS=Homo sapiens GN=FAM49B PE=1 SV=1	0	FALSE	26.73	22	7	25	7	324	36.7	6.06	99.71	7	0	1.138	1.129	1.032	0.978	1.042	1.035	1.001	1.025	0.792966	0.726401	0.967333	0.971001	0.981483	0.978704	0.978178	0.904045	18355.5	18489.2	20882.3	5771.86	5592.64	5899.94	64830.1	65249.7	67525.2	55866.3	54567.5	55917.6	8.35	5.53	17.44	8.16	13.73
High	Master Protein	Q16851	UTP--glucose-1-phosphate uridylyltransferase OS=Homo sapiens GN=UGP2 PE=1 SV=5	0	FALSE	26.724	18	9	15	9	508	56.9	8.15	42.49	9	0			1.046	1.084							0.951107	0.724859								111458	106524	102836										4.26	10.88
High	Master Protein	P30040	Endoplasmic reticulum resident protein 29 OS=Homo sapiens GN=ERP29 PE=1 SV=4	0	FALSE	26.684	31	7	26	7	261	29	7.31	79.26	7	0	1.054	1.124	1.027	1.1			1.041	1.036	0.878116	0.64061	0.997117	0.608883			0.943568	0.961708	74373.6	69748.8	78426.4	91598.6	89155.9	83285.5				17411	17478.9	18116.6	4.98	11.7	5.97	8.12	6.55
High	Master Protein	P00813	Adenosine deaminase OS=Homo sapiens GN=ADA PE=1 SV=3	0	FALSE	26.648	19	8	20	8	363	40.7	5.95	56.01	8	0	0.921	0.952			0.949	1.035			0.636722	0.814755			0.880753	0.978704			143812	139134	132462				97683	89577.8	92714.1				5.73	0.3	8.08
High	Master Protein	Q86UP2	Kinectin OS=Homo sapiens GN=KTN1 PE=1 SV=1	0	FALSE	26.619	8	8	15	8	1357	156.2	5.64	45.53	8	0	0.521	0.589	1.055	0.998					6.58716e-08	1.08395e-06	0.922392	0.981452					35009.1	30963.9	18242.8	31317.2	29681.6	31378.1							81.08	67	21.02	4.14	7.21
High	Master Protein	Q5VYK3	Proteasome-associated protein ECM29 homolog OS=Homo sapiens GN=ECM29 PE=1 SV=2	0	FALSE	26.612	6	7	10	7	1845	204.2	7.12	38.13	7	0			1.058	0.975							0.92082	0.926444								34854.4	32954.2	35746.9										1.37	9.7
High	Master Protein	P0DN79	Cystathionine beta-synthase-like protein OS=Homo sapiens GN=CBSL PE=1 SV=1	0	FALSE	26.603	22	10	29	10	551	60.5	6.65	83.53	10	0	1.125	1.047	0.925	0.951			0.99	1.076	0.815236	0.952576	0.468072	0.754222			0.95326	0.899014	18729.2	20127.7	21066.8	119331	129055	125495				109169	100378	108056	30.49	18.99	24.53	4.47	6.76
High	Master Protein	Q5QJE6	Deoxynucleotidyltransferase terminal-interacting protein 2 OS=Homo sapiens GN=DNTTIP2 PE=1 SV=2	0	FALSE	26.465	17	8	18	8	756	84.4	6.16	61.73	8	0	0.981	1.107	1.064	1.042					0.914921	0.884303	0.896425	0.927797					10101.1	8948.44	9909.42	31224.4	29355	29956.1							37.67	4.93	22.59	8.91	3.93
High	Master Protein	P10768	S-formylglutathione hydrolase OS=Homo sapiens GN=ESD PE=1 SV=2	0	FALSE	26.437	29	7	15	7	282	31.4	7.02	52.69	7	0	1.104	1.659	1.087	1.026			0.976	1.103	0.93807	0.136455	0.802104	0.967216			0.920369	0.703115	5267.71	3506.28	5815.58	118670	109222	115680				29619.3	26212.2	28908.3	46.6	20.72	23.44	16.32	5.66
High	Master Protein	Q9UG63	ATP-binding cassette sub-family F member 2 OS=Homo sapiens GN=ABCF2 PE=1 SV=2	0	FALSE	26.42	14	10	23	10	623	71.2	7.37	67.19	10	0	0.941	1.027	0.958	0.974	0.951	1.149	1.143	1.038	0.805561	0.981434	0.717935	0.878047	0.897468	0.792265	0.46303	0.979529	30568	27996.5	28762.1	98517.1	102848	101145	7310.87	6048.81	6952.49	6093.25	6707.56	6962.59	20.04	23.23	13.83	1.62	2.04
High	Master Protein	Q16698	2,4-dienoyl-CoA reductase, mitochondrial OS=Homo sapiens GN=DECR1 PE=1 SV=1	0	FALSE	26.415	28	8	15	8	335	36	9.28	50.46	8	0			1.091	1.005							0.775841	0.984271								73501.5	67377.5	73145.5										9.24	5.95
High	Master Protein	Q92878	DNA repair protein RAD50 OS=Homo sapiens GN=RAD50 PE=1 SV=1	0	FALSE	26.402	7	10	17	10	1312	153.8	6.89	47.36	10	0			0.99	1.021							0.88188	0.980004								86355.9	87257.5	84597.2										7.43	5.87
High	Master Protein	O75347	Tubulin-specific chaperone A OS=Homo sapiens GN=TBCA PE=1 SV=3	0	FALSE	26.381	62	9	37	9	108	12.8	5.29	106.74	9	0	0.976	0.984	1.027	1.015	1.036	1.09	1.027	1.058	0.89644	0.942356	0.995246	0.993341	0.99701	0.978704	0.975528	0.971977	74948.4	74330.8	73156.2	148581	144695	146332	63839.2	60637	66112.7	44882.4	43576	46113.1	7.17	3.92	24.34	6.98	4.63
High	Master Protein	P82933	28S ribosomal protein S9, mitochondrial OS=Homo sapiens GN=MRPS9 PE=1 SV=2	0	FALSE	26.358	18	5	10	5	396	45.8	9.51	34.6	5	0			0.849	0.844							0.313062	0.39751								17827.3	20987.5	21122.9										3.47	5.74
High	Master Protein	P11717	Cation-independent mannose-6-phosphate receptor OS=Homo sapiens GN=IGF2R PE=1 SV=3	0	FALSE	26.352	5	11	20	11	2491	274.2	5.94	44.12	11	0	0.93	1.016	0.955	0.958	0.929	0.992	1.042	1.031	0.697051	0.997521	0.86648	0.946798	0.766353	0.911607	0.943568	0.943999	44278.9	40527.6	41180.5	13265.1	13883.1	13846.7	76265.9	71361.3	70820.4	18181.5	18373	18940.6	27.7	14.66	11.94	8.47	15.01
High	Master Protein	P16949	Stathmin OS=Homo sapiens GN=STMN1 PE=1 SV=3	0	FALSE	26.345	56	9	35	9	149	17.3	5.97	114.85	9	0	0.999	1.178	1.003	0.961	0.96	1.099	0.981	1.016	0.970816	0.37705	0.930698	0.824957	0.919528	0.977781	0.927635	0.849056	224190	190239	224041	239512	238776	249336	187697	163926	180098	208736	201599	204846	13.33	10.47	9.08	12.4	9.27
High	Master Protein	Q13045	Protein flightless-1 homolog OS=Homo sapiens GN=FLII PE=1 SV=2	0	FALSE	26.331	6	9	17	9	1269	144.7	6.05	44.69	9	0	0.994	1.056	1.027	0.917	1.14	1.215			0.959495	0.89087	0.976488	0.782559	0.76525	0.462568			106915	100648	106263	21453.6	20890.4	23384.1	17113.9	16055.4	19502.7				13.08	7.87	15.76	27.67	8.07
High	Master Protein	P30876	DNA-directed RNA polymerase II subunit RPB2 OS=Homo sapiens GN=POLR2B PE=1 SV=1	0	FALSE	26.268	9	6	20	6	1174	133.8	6.87	65.07	6	0	1.06	1.214	0.822	0.812	1.139	1.149			0.936552	0.379094	0.124503	0.105722	0.766353	0.792265			24491.7	21380.4	25962.8	24292.1	29544.1	29918.5	22762.6	22561.8	25921.3				8.79	21.57	17.63	7.27	11.66
High	Master Protein	P25787	Proteasome subunit alpha type-2 OS=Homo sapiens GN=PSMA2 PE=1 SV=2	0	FALSE	26.236	24	6	15	6	234	25.9	7.43	42.84	6	0	1.009	1.096	1.175	1.152	1.074	1.044	0.972	1.021	0.964521	0.897873	0.310558	0.234213	0.954146	0.985252	0.909766	0.904045	10439.6	9608.84	10535.1	132693	112953	115184	28979.4	29830.6	31131.8	21990.5	20915.5	21364.7	14.83	4.57	5.82	3.91	20.44
High	Master Protein	P36542	ATP synthase subunit gamma, mitochondrial OS=Homo sapiens GN=ATP5C1 PE=1 SV=1	0	FALSE	26.206	28	8	22	8	298	33	9.22	58.11	8	0	1.255	1.065	1.133	1.011	0.968	1.37	1.065	1.087	0.456462	0.910314	0.52845	0.993341	0.919528	0.0109517	0.861086	0.817277	15488.4	18260.2	19439.9	89382.6	78867.2	88387.9	974.29	688.044	942.753	48372.9	47403.2	51523.2	16.1	4.52	8.55	1.59	5.68
High	Master Protein	P48147	Prolyl endopeptidase OS=Homo sapiens GN=PREP PE=1 SV=2	0	FALSE	26.197	14	8	21	8	710	80.6	5.86	58.64	8	0	1.154	0.944	1.095	1.018	1.082	1.11	0.888	1.002	0.840279	0.843644	0.78072	0.993341	0.92031	0.946536	0.367186	0.796312	10483.3	12815.1	12096.4	40356.5	36871.1	39640	8409.9	8191.39	9096.02	17032.4	15092.6	15125.8	3.38	4.21	6.89	2.92	7.93
High	Master Protein	P30566	Adenylosuccinate lyase OS=Homo sapiens GN=ADSL PE=1 SV=2	0	FALSE	26.173	20	8	26	8	484	54.9	7.11	87.17	8	0	1.005	1.036	1.079	1.035	0.959	0.994	0.971	1.048	0.983603	0.958975	0.841902	0.933176	0.919528	0.911607	0.909745	0.998519	98670.9	95694.3	99143	88365.6	81915.5	85338.3	52186.9	50349.2	50064.5	31093.7	28802.2	30194.4	9.77	11.2	9.01	3.41	3.02
High	Master Protein	P31689	DnaJ homolog subfamily A member 1 OS=Homo sapiens GN=DNAJA1 PE=1 SV=2	0	FALSE	26.151	21	6	23	6	397	44.8	7.08	76.54	6	0	1.068	1.175	1.06	1.023	0.886	1.032	0.91	1.213	0.839459	0.390762	0.912992	0.971001	0.405199	0.978704	0.533754	0.0472545	79985.9	72726.2	85425.9	30482.6	28760.2	29796.4	9769.67	8386.66	8651.54	20369.9	15277.1	18527.2	5.1	9.65	5.91	1.63	10.06
High	Master Protein	P35659	Protein DEK OS=Homo sapiens GN=DEK PE=1 SV=1	0	FALSE	26.111	19	8	21	8	375	42.6	8.56	61.19	8	0	0.9	0.751	1.055	0.979			1.127	1.179	0.771216	0.210108	0.926995	0.917391			0.584313	0.347429	9745.06	11677.1	8775.3	73070.6	69290.5	74615.3				4081.7	3899.1	4598.61	8.65	0.77	28.28	4.79	6.58
High	Master Protein	P50747	Biotin--protein ligase OS=Homo sapiens GN=HLCS PE=1 SV=1	0	FALSE	26.048	15	10	18	10	726	80.7	5.62	59.29	10	0	0.847	1.136			1.021	1.055			0.179079	0.576571			0.99701	0.993735			80819.1	60288.4	68464.8				132600	128280	135359				5.95	5.09	8.39
High	Master Protein	O95573	Long-chain-fatty-acid--CoA ligase 3 OS=Homo sapiens GN=ACSL3 PE=1 SV=3	0	FALSE	25.988	12	6	18	4	720	80.4	8.38	61.42	6	2	1.23	1.767	1.084	1.02	0.796	0.987	0.968	1.071	0.805561	0.128194	0.836838	0.982036	0.0145622	0.890744	0.920369	0.935722	2985.07	2078.08	3671.55	37307.4	34403.6	36573.1	3699.63	2986.49	2946.71	5884.82	5322.72	5699.18	16.37	5.78	31.63	5.9	0.8
High	Master Protein	P43246	DNA mismatch repair protein Msh2 OS=Homo sapiens GN=MSH2 PE=1 SV=1	0	FALSE	25.986	11	10	21	10	934	104.7	5.77	55.79	10	0			0.989	1			1.004	1.046			0.881137	0.967216			0.980536	0.991513				92058.4	93042.8	92074.8				34186	32811.3	34307.9				6.65	14.04
High	Master Protein	P46109	Crk-like protein OS=Homo sapiens GN=CRKL PE=1 SV=1	0	FALSE	25.982	29	6	22	6	303	33.8	6.74	75.73	6	0	1.568	1.086	0.984	1.106	0.934	1.079	0.927	0.802	0.34245	0.971797	0.913244	0.727878	0.78904	0.978881	0.774518	0.00362593	2222.68	3210.92	3485.9	43295	43991.5	39156.7	3415.3	2955.71	3189.56	2003.97	2315.91	1858.48	15.83	2.14	10.39	4.82	7.02
High	Master Protein	P06132	Uroporphyrinogen decarboxylase OS=Homo sapiens GN=UROD PE=1 SV=2	0	FALSE	25.968	18	7	20	7	367	40.8	6.14	54.04	7	0	0.569	0.58	0.922	0.929			0.952	0.963	0.0543755	0.0341916	0.657661	0.742818			0.811913	0.347429	5188.85	5091.83	2954.54	35500.7	38486.8	38233.5				25419.9	25126.4	24199.9	23.03	24.22	24.77	12.09	9.66
High	Master Protein	P61160	Actin-related protein 2 OS=Homo sapiens GN=ACTR2 PE=1 SV=1	0	FALSE	25.895	14	7	28	7	394	44.7	6.74	92.32	7	0	0.966	1.003	0.972	0.974	1.028	1.107	1.019	0.968	0.857238	0.980715	0.870852	0.919416	0.999435	0.953082	0.979816	0.535489	62865.5	60572.1	60752.2	41943.5	43151.9	43053.4	16050.5	14905	16499.5	8694.6	9156.89	8860.47	28.61	1.63	8.57	7.01	1.39
High	Master Protein	P18031	Tyrosine-protein phosphatase non-receptor type 1 OS=Homo sapiens GN=PTPN1 PE=1 SV=1	0	FALSE	25.871	13	4	17	4	435	49.9	6.27	60.7	4	0	1.094	1.135	1.013	0.982	1.056	1.13			0.914048	0.779902	0.970133	0.929889	0.979288	0.911607			13266.4	12796.1	14518.8	55047.5	54365.5	56044.7	14717.4	13750.5	15538.3				14.81	4.43	18	2.88	3.28
High	Master Protein	P46783	40S ribosomal protein S10 OS=Homo sapiens GN=RPS10 PE=1 SV=1	0	FALSE	25.867	35	7	30	6	165	18.9	10.15	82.57	7	0	0.975	0.924	1.041	1.123	1.063	1.037	1.006	1.049	0.889427	0.691043	0.963038	0.43739	0.979288	0.978704	0.988389	0.998519	289063	304904	281722	119427	114684	106316	54329.5	55700.6	57740.2	70851.5	67940.3	71272	11.35	6.21	10.42	6.82	16.09
High	Master Protein	Q9Y263	Phospholipase A-2-activating protein OS=Homo sapiens GN=PLAA PE=1 SV=2	0	FALSE	25.865	10	6	17	6	795	87.1	6.37	46.98	6	0	0.941	1.068	0.793	0.803	0.967	1.035			0.837124	0.901075	0.34977	0.511751	0.919528	0.978704			20685.1	18228	19462.1	4927.72	6211.72	6133.27	29362.1	27435.4	28402.1				3.12	16.06	10.75	1.61	5.6
High	Master Protein	O75822	Eukaryotic translation initiation factor 3 subunit J OS=Homo sapiens GN=EIF3J PE=1 SV=2	0	FALSE	25.825	29	8	21	8	258	29	4.83	65.38	8	0	1.163	1.105	0.986	0.989	1.165	1.303			0.355725	0.718571	0.870852	0.927797	0.598264	0.0695407			55707.9	58627.3	64784.6	83067.2	84222.8	84018.1	9659.78	8635.56	11255.3				7.14	27.91	11.43	0.86	7.35
High	Master Protein	Q14247	Src substrate cortactin OS=Homo sapiens GN=CTTN PE=1 SV=2	0	FALSE	25.788	17	7	12	7	550	61.5	5.4	39.25	7	0			0.946	0.947							0.633436	0.741263								70444.1	74489.8	74380.7										5.32	7.84
High	Master Protein	Q07021	Complement component 1 Q subcomponent-binding protein, mitochondrial OS=Homo sapiens GN=C1QBP PE=1 SV=1	0	FALSE	25.695	24	4	12	4	282	31.3	4.84	56.99	4	0	1.087	1.355	1.109	0.985					0.950336	0.66956	0.787963	0.99067					2319.92	1862.45	2522.7	10833.9	9765	10999								3.37	73.75	7.72	5.4
High	Master Protein	P17980	26S protease regulatory subunit 6A OS=Homo sapiens GN=PSMC3 PE=1 SV=3	0	FALSE	25.69	21	8	15	8	439	49.2	5.24	43.3	8	0	0.941	1.094	1.034	1.017			1.073	0.996	0.852655	0.884303	0.983367	0.981452			0.823586	0.728963	14758.9	12701.2	13890.7	70791.1	68433.6	69591				20979.4	22601.7	22506	14.34	22.97	19.37	3.48	4.87
High	Master Protein	Q8WXX5	DnaJ homolog subfamily C member 9 OS=Homo sapiens GN=DNAJC9 PE=1 SV=1	0	FALSE	25.636	23	8	22	8	260	29.9	5.73	67.01	8	0	1.071	0.887	1.019	0.965	1.089	1.094			0.948262	0.627515	0.970133	0.861526	0.919528	0.977781			16730	20204.9	17915	71086.2	69791.7	73700.5	16270.2	16209.3	17725.2				6.38	12.66	8.71	5.53	5.62
High	Master Protein	O95456	Proteasome assembly chaperone 1 OS=Homo sapiens GN=PSMG1 PE=1 SV=1	0	FALSE	25.587	20	7	18	7	288	32.8	7.17	56.79	7	0	0.809	1.092	0.896	0.912					0.341964	0.895612	0.508067	0.75433					14698	10887	11889	22253.6	24828.3	24396.2							11.79	19.4	22.5	9.21	12.3
High	Master Protein	P62847	40S ribosomal protein S24 OS=Homo sapiens GN=RPS24 PE=1 SV=1	0	FALSE	25.566	20	3	13	3	133	15.4	10.78	33.48	3	0			1.063	1.047							0.903471	0.907639								57947.7	54512.1	55327										7.56	20.64
High	Master Protein	Q13492	Phosphatidylinositol-binding clathrin assembly protein OS=Homo sapiens GN=PICALM PE=1 SV=2	0	FALSE	25.517	10	8	18	8	652	70.7	7.9	56	8	0	1.056	1.401	1.135	0.963			0.951	1.026	0.975518	0.536893	0.584811	0.878047			0.80755	0.904617	3776.09	2845.01	3986.16	45457.9	40043.1	47184.7				36598.9	33938.1	34817.6	23.48			12.05	13.14
High	Master Protein	Q16555	Dihydropyrimidinase-related protein 2 OS=Homo sapiens GN=DPYSL2 PE=1 SV=1	0	FALSE	25.452	18	7	17	7	572	62.3	6.38	43.8	7	0	1.088	1.002			1.048	1.051			0.766383	0.979775			0.979288	0.987802			193745	210485	210821				28710.4	28615.7	30078				6.37	4.31	6.09
High	Master Protein	Q16222	UDP-N-acetylhexosamine pyrophosphorylase OS=Homo sapiens GN=UAP1 PE=1 SV=3	0	FALSE	25.38	17	8	18	8	522	58.7	6.33	47.38	8	0	0.85	1.095	1.087	1.051			1.033	1.089	0.488001	0.891715	0.807308	0.899404			0.95326	0.851694	13639.1	10588.5	11589.2	53253.4	48998.2	50650.7				8393.4	7963.43	8669.73	18.96	3.07	10.79	6.06	6.22
High	Master Protein	Q13823	Nucleolar GTP-binding protein 2 OS=Homo sapiens GN=GNL2 PE=1 SV=1	0	FALSE	25.292	13	8	23	8	731	83.6	9.25	62.61	8	0	1.268	1.578	1.021	0.975			1.123	1.083	0.743255	0.240638	0.982216	0.885463			0.570182	0.865962	3371.04	2707.99	4273.33	114514	112157	117393				19204.1	19914.4	21567.3	51.73	28.52	17.48	8.95	5.2
High	Master Protein	P32322	Pyrroline-5-carboxylate reductase 1, mitochondrial OS=Homo sapiens GN=PYCR1 PE=1 SV=2	0	FALSE	25.281	28	6	15	5	319	33.3	7.61	51	6	0	0.85	1.226	1.258	0.897			0.995	1.128	0.712445	0.772845	0.132509	0.557408			0.954651	0.484593	5109.03	3540.45	4342.06	33977.2	26998.7	37889				21889.3	19305.1	21785.6	18.03	8.8	28.86	15.7	12.06
High	Master Protein	Q13162	Peroxiredoxin-4 OS=Homo sapiens GN=PRDX4 PE=1 SV=1	0	FALSE	25.271	29	7	32	4	271	30.5	6.29	95.91	7	0			1.056	1.083			1.039	1.207			0.922392	0.734004			0.948418	0.0262105				72959.9	69081.4	67376.6				33968.9	29239.5	35282				2.63	10.15
High	Master Protein	P63010	AP-2 complex subunit beta OS=Homo sapiens GN=AP2B1 PE=1 SV=1	0	FALSE	25.257	9	8	23	4	937	104.5	5.38	71.01	8	4	0.967	1.044	1.012	1.067	1.154	1.229	0.989	1.031	0.884513	0.958975	0.953961	0.827966	0.669509	0.380328	0.95326	0.932067	26008.4	24091.9	25161	88794.8	87756.7	83181.5	42027	39439.4	48487.4	31975.8	30679	31638.8	9.63	11.82	3.75	6.06	9.74
High	Master Protein	P21281	V-type proton ATPase subunit B, brain isoform OS=Homo sapiens GN=ATP6V1B2 PE=1 SV=3	0	FALSE	25.238	23	8	16	8	511	56.5	5.81	49.15	8	0	1.101	1.088	1.135	0.961			1.041	1.023	0.837716	0.807999	0.63208	0.883467			0.943568	0.904045	27736.7	28080	30542.4	36386.2	32066.8	37861.2				20354	20703	21183.7	7.59	4.8	6.4	11.47	14.21
High	Master Protein	P48739	Phosphatidylinositol transfer protein beta isoform OS=Homo sapiens GN=PITPNB PE=1 SV=2	0	FALSE	25.236	35	7	16	7	271	31.5	6.87	52.28	7	0	1.079	0.958	1.072	1.083	1.25	1.255			0.833951	0.838975	0.909448	0.878047	0.123501	0.235953			44094.2	49654.7	47580.5	9696.14	9047.11	8949.27	4068.57	4051.41	5085.31				12.14	4.28	20.31	9.08	21.73
High	Master Protein	P62995	Transformer-2 protein homolog beta OS=Homo sapiens GN=TRA2B PE=1 SV=1	0	FALSE	25.188	30	7	31	7	288	33.6	11.25	89.75	7	0	0.957	1.111	0.905	1.028	0.984	1.053	0.924	0.977	0.832655	0.686204	0.324392	0.963658	0.954146	0.987802	0.647828	0.442195	373991	321950	357843	224896	248544	218739	144744	135363	142476	147726	139822	136537	15.67	1.28	12.88	7.35	15.74
High	Master Protein	P43686	26S protease regulatory subunit 6B OS=Homo sapiens GN=PSMC4 PE=1 SV=2	0	FALSE	25.125	24	8	23	7	418	47.3	5.21	60.04	8	0	1.108	1.197	1.039	1.047			0.982	1.047	0.904603	0.655173	0.968862	0.911502			0.932263	0.998519	11464.4	10609.3	12703.1	94762.5	91192	90504.4				22679	21279.1	22276.1	9.02	3.87	14.88	5.01	8.74
High	Master Protein	Q93084	Sarcoplasmic/endoplasmic reticulum calcium ATPase 3 OS=Homo sapiens GN=ATP2A3 PE=1 SV=2	0	FALSE	25.107	8	6	14	2	1043	113.9	5.57	44.5	6	0			0.98	0.862	0.795	1.189	0.861	1.278			0.967333	0.852142	0.0139131	0.625451	0.210293	0.0100273				2113.65	2157.44	2452.51	13379	8952.95	10643	13267.4	8943.85	11426.2				33.51	22.03
High	Master Protein	Q13247	Serine/arginine-rich splicing factor 6 OS=Homo sapiens GN=SRSF6 PE=1 SV=2	0	FALSE	25.097	22	8	29	3	344	39.6	11.43	71.98	8	0			1.036	0.924	1.005	0.974	1.019	0.973			0.970133	0.644653	0.979288	0.792265	0.991571	0.406816				56418.3	54438.6	61028.2	70541.3	72787.8	70919.4	56274.7	58919.3	57326.7				7.58	8.91
High	Master Protein	P61313	60S ribosomal protein L15 OS=Homo sapiens GN=RPL15 PE=1 SV=2	0	FALSE	25.064	33	7	26	7	204	24.1	11.62	68.3	7	0	0.987	0.996	1.041	0.922	1.103	1.109	1.087	1.104	0.937889	0.966335	0.963038	0.514169	0.919528	0.948946	0.77708	0.685822	100911	100093	99643.4	158534	152240	171944	78891.7	78474.2	87003.1	140761	138538	152980	22.77	0.56	5.13	5.33	7.86
High	Master Protein	P15104	Glutamine synthetase OS=Homo sapiens GN=GLUL PE=1 SV=4	0	FALSE	25.057	21	6	20	6	373	42	6.89	62.7	6	0	1.072	1.28	0.897	0.933	0.965	1			0.853297	0.0770599	0.298938	0.608883	0.919528	0.911607			38909.5	32594.6	41709.2	106730	118950	114377	23241.1	22420.5	22431.2				14.49	3.5	11.75	14.66	9.62
High	Master Protein	Q9BQ39	ATP-dependent RNA helicase DDX50 OS=Homo sapiens GN=DDX50 PE=1 SV=1	0	FALSE	25.02	10	7	14	6	737	82.5	9.17	45.1	7	0	0.873	1.114	1.102	0.969					0.843234	0.955018	0.766138	0.918416					3246.73	2546.82	2835.93	32633.1	29607.2	33662.2							42.42	13.47	14.13	13.87	11.07
High	Master Protein	P17174	Aspartate aminotransferase, cytoplasmic OS=Homo sapiens GN=GOT1 PE=1 SV=3	0	FALSE	24.942	21	8	21	8	413	46.2	7.01	65.46	8	0	1.03	1.221	1.089	1.06	0.895	1.182	0.876	1.015	0.986823	0.677054	0.792355	0.87018	0.473443	0.653718	0.293665	0.842858	9289.46	7834.16	9563.59	95740.2	87942.5	90357.3	16147.7	12222.9	14445	71975.3	62057.4	63018.5	13.84	18.16	9.31	5.17	6.7
High	Master Protein	O60234	Glia maturation factor gamma OS=Homo sapiens GN=GMFG PE=1 SV=1	0	FALSE	24.882	42	5	15	4	142	16.8	5.26	49.11	5	1	1.302	1.024	1.039	1.022	1.094	1.109			0.0589108	0.979775	0.952229	0.957614	0.919528	0.947628			34237.3	43526.1	44580.5	12045	11589.2	11780.5	52824.8	52106.1	57792.6				15.79	23.13	13.95	14.97	5.68
High	Master Protein	P67936	Tropomyosin alpha-4 chain OS=Homo sapiens GN=TPM4 PE=1 SV=3	0	FALSE	24.811	28	9	33	4	248	28.5	4.69	100.11	9	5	1.06	1.06	1.436	1.402	1.337	1.31	1.25	1.311	0.856742	0.878913	0.00951425	0.0102082	0.0109953	0.0608811	0.0548059	3.11883e-05	78512.3	78519.8	83223.8	14528.9	10116.8	10361.8	106357	108550	142164	30717.2	29279.9	38384.3	7.06	18.32	11.05	17.49	28.1
High	Master Protein	P35268	60S ribosomal protein L22 OS=Homo sapiens GN=RPL22 PE=1 SV=2	0	FALSE	24.807	33	5	30	5	128	14.8	9.19	114.15	5	0	1.105	1.13	1.002	0.985	1.135	1.152	0.975	1.062	0.898158	0.789877	0.926995	0.919701	0.774672	0.792265	0.920369	0.95503	13212.1	12924.3	14601.8	109825	109652	111523	111550	109909	126598	78151.4	71808.2	76231.9	12.42	9.31	23.53	9.51	1.86
High	Master Protein	P54886	Delta-1-pyrroline-5-carboxylate synthase OS=Homo sapiens GN=ALDH18A1 PE=1 SV=2	0	FALSE	24.75	12	9	19	9	795	87.2	7.12	51.1	9	0	0.951	0.884	1.082	1.054			1.086	1.029	0.809933	0.452689	0.817991	0.878047			0.778895	0.945771	59280.7	63808.6	56391.7	56566.6	52291	53669.7				13094.9	13827	14223	8.33	5.18	15.16	6.89	4.06
High	Master Protein	Q86V81	THO complex subunit 4 OS=Homo sapiens GN=ALYREF PE=1 SV=3	0	FALSE	24.729	25	4	28	4	257	26.9	11.15	104.26	4	0	0.769	0.761	0.991	0.924	1.181	1.168	1.033	1.089	0.0147614	0.0165843	0.895813	0.613818	0.473443	0.741499	0.954651	0.828554	52545.1	53047.5	40388.3	59659.4	60184.4	64569.6	14191.2	14352.3	16765.1	23000.9	21824.9	23760	22.84	5.03	12.11	8.43	9.25
High	Master Protein	P46782	40S ribosomal protein S5 OS=Homo sapiens GN=RPS5 PE=1 SV=4	0	FALSE	24.688	38	8	35	8	204	22.9	9.72	103.67	8	0	1.078	1.107	0.94	0.933	0.998	1.051	1.049	1.115	0.805561	0.711139	0.5524	0.663525	0.979288	0.987802	0.922921	0.559084	87127.7	84841.9	93887.5	65589.1	69806.6	70320.1	196785	186884	196386	175862	165374	184449	21.7	24.62	13.13	22.51	4.59
High	Master Protein	P09104	Gamma-enolase OS=Homo sapiens GN=ENO2 PE=1 SV=3	0	FALSE	24.636	17	5	35	3	434	47.2	5.03	117.32	5	0	0.937	1.004	10	1.088					0.852655	0.975793	4.425e-16	0.919701					7072.05	6599.58	6624.7	860.641		791.144							32.78	25.02	29.43	0.37
High	Master Protein	Q16630	Cleavage and polyadenylation specificity factor subunit 6 OS=Homo sapiens GN=CPSF6 PE=1 SV=2	0	FALSE	24.604	17	8	21	8	551	59.2	7.15	55.19	8	0	1.011	1.039	0.951	1.028	1.13	1.186	1.043	1.124	0.997581	0.950573	0.870852	0.951483	0.78904	0.636877	0.943568	0.459331	119308	116140	120645	16972.6	17848	16514.5	67842.2	64640.2	76659.6	36329.8	33710.6	37880.1	13.53	6.5	22.66	8.13	6.87
High	Master Protein	P49257	Protein ERGIC-53 OS=Homo sapiens GN=LMAN1 PE=1 SV=2	0	FALSE	24.513	15	7	24	7	510	57.5	6.77	78.06	7	0	0.772	0.818	1.048	0.987	1.125	1.168	1.04	1.108	0.331841	0.495535	0.939642	0.95098	0.795707	0.741499	0.944478	0.637204	10019	9457.03	7736.18	45562.3	43473.3	46153.3	18317.4	17656.8	20615.1	116013	108896	120698	11.07	16	39.49	11.08	3.9
High	Master Protein	O00410	Importin-5 OS=Homo sapiens GN=IPO5 PE=1 SV=4	0	FALSE	24.505	7	6	11	6	1097	123.6	4.94	43.45	6	0			1.1	1.002	1.008	1.035	0.893	0.972			0.777095	0.984712	0.979288	0.978704	0.418304	0.459331				37089.3	33716.3	36999.1	17456.9	17007.8	17595.3	22181.8	20393.2	19819.4				7.96	1.17
High	Master Protein	P62873	Guanine nucleotide-binding protein G(I)/G(S)/G(T) subunit beta-1 OS=Homo sapiens GN=GNB1 PE=1 SV=3	0	FALSE	24.469	19	6	22	4	340	37.4	6	72.21	6	2	0.997	0.986	1.05	1.038	1.051	1.132			0.964521	0.944159	0.930647	0.936412	0.979288	0.911607			127673	129036	127250	20822.9	19830.9	20057.9	61985.5	57571.2	65168.2				8.97	4.7	11.43	13.74	4.97
High	Master Protein	P22830	Ferrochelatase, mitochondrial OS=Homo sapiens GN=FECH PE=1 SV=2	0	FALSE	24.461	21	6	11	6	423	47.8	8.73	36.34	6	0			1.097	1.033							0.795071	0.948571								21984	20041.7	21273										19.69	9.65
High	Master Protein	Q9BS26	Endoplasmic reticulum resident protein 44 OS=Homo sapiens GN=ERP44 PE=1 SV=1	0	FALSE	24.456	18	7	25	6	406	46.9	5.26	71.73	7	1	0.86	0.89	1.029	0.993			0.896	0.981	0.391388	0.518902	0.997117	0.941359			0.439964	0.480185	33433.1	32301	28748.7	105559	102602	106324				74111.3	67714.3	66406.8	9.11	13.37	11.39	1.99	2.91
High	Master Protein	P35250	Replication factor C subunit 2 OS=Homo sapiens GN=RFC2 PE=1 SV=3	0	FALSE	24.448	21	7	14	7	354	39.1	6.44	46.32	7	0	0.929	0.992	0.984	1.129					0.835886	0.958975	0.922392	0.603341					14669.7	13739.2	13629.6	38817.6	39447.3	34369.7							18.93	22.48	10.8	2.32	17.32
High	Master Protein	O96019	Actin-like protein 6A OS=Homo sapiens GN=ACTL6A PE=1 SV=1	0	FALSE	24.434	17	6	19	6	429	47.4	5.6	62.97	6	0	0.954	0.919	1.124	1.089					0.815236	0.664987	0.592855	0.690357					53971.1	56024.2	51480.2	96449.8	85818.2	88575.5							9.93	2.02	18.93	6.59	10.12
High	Master Protein	Q9BWF3	RNA-binding protein 4 OS=Homo sapiens GN=RBM4 PE=1 SV=1	0	FALSE	24.413	23	6	16	6	364	40.3	7.08	55.2	6	0	1.387	1.317	0.982	1.055	1.056	1.08	0.988	1.079	0.0260953	0.0430739	0.944624	0.911502	0.979288	0.978704	0.948418	0.896087	26334.1	27735.4	36532.9	11124.1	11325	10541	24473.1	23916.6	25838.6	12446	11396.8	12293	25.15	19.44	36.21	7.23	11.86
High	Master Protein	Q14847	LIM and SH3 domain protein 1 OS=Homo sapiens GN=LASP1 PE=1 SV=2	0	FALSE	24.408	32	8	26	8	261	29.7	7.05	70.49	8	0	0.817	0.828	0.855	0.909			1.006	1.045	0.0898677	0.156575	0.219389	0.585399			0.988389	0.989252	52014.8	51345.3	42499.9	40516.1	47410.6	44592.1				24735.1	23814.9	24883.7	13.52	13.36	25.93	7.75	9.94
High	Master Protein	P46060	Ran GTPase-activating protein 1 OS=Homo sapiens GN=RANGAP1 PE=1 SV=1	0	FALSE	24.394	15	7	17	7	587	63.5	4.68	46.96	7	0	1.396	1.015	1.402	1.182			0.916	1.033	0.068044	0.997521	0.00284219	0.286236			0.597019	0.947046	19192	26382.9	26784.7	46655.9	33274.4	39476.2				22889.6	20299	20975.6	21.5	6.56	17.21	8.57	22.46
High	Master Protein	P82979	SAP domain-containing ribonucleoprotein OS=Homo sapiens GN=SARNP PE=1 SV=3	0	FALSE	24.341	31	6	20	6	210	23.7	6.42	64.82	6	0	0.861	0.931	0.856	0.817	0.968	1.223	1.124	1.047	0.582749	0.822215	0.166917	0.0261252	0.919528	0.417432	0.562084	0.997669	11676.8	10800.5	10052.7	45886	53593.3	56178.8	14722.2	11652	14252.2	24749.4	26580.5	27826.7	21.01	5.98	19.02	14.82	7.28
High	Master Protein	Q9H9B4	Sideroflexin-1 OS=Homo sapiens GN=SFXN1 PE=1 SV=4	0	FALSE	24.329	28	8	31	8	322	35.6	9.07	96.66	8	0	1.105	0.979	1.017	0.907	1.082	1.126	0.999	1.091	0.693403	0.918701	0.968862	0.373701	0.919528	0.911607	0.975528	0.779194	48774.5	55009.5	53874.6	80191.1	78849.7	88458.7	64906.4	62371.6	70235.1	91145.3	83499.9	91068.4	14.62	14.98	9.64	5.24	14.77
High	Master Protein	P61604	10 kDa heat shock protein, mitochondrial OS=Homo sapiens GN=HSPE1 PE=1 SV=2	0	FALSE	24.319	62	8	29	8	102	10.9	8.92	85.79	8	0	0.98	0.933	1.113	1.051	0.889	1.128	1.648	1.185	0.91364	0.731224	0.651783	0.894612	0.424681	0.911607	2.46654e-09	0.0759021	144760	152037	141918	80774.9	72550.6	76874.1	189907	149523	168736	92020.3	127966	151616	5.83	3.24	40.57	15.61	14.39
High	Master Protein	Q5JTH9	RRP12-like protein OS=Homo sapiens GN=RRP12 PE=1 SV=2	0	FALSE	24.266	9	9	17	9	1297	143.6	8.75	40.95	9	0	1.089	0.967	0.998	0.977					0.824371	0.874319	0.951107	0.927797					35014.6	39427.5	38137.2	33415.5	33493.2	34213.3							15.6	0.15	14.31	12.26	1.64
High	Master Protein	Q9Y520	Protein PRRC2C OS=Homo sapiens GN=PRRC2C PE=1 SV=4	0	FALSE	24.233	3	7	15	6	2896	316.7	9.13	43.46	7	1	0.811	1.005	0.838	0.977					0.73188	0.968229	0.313062	0.967216					3750.28	3025.8	3041.49	15972.3	19049	16356.6							25.12	20.01	41.28	4.38	12.55
High	Master Protein	Q9HAV4	Exportin-5 OS=Homo sapiens GN=XPO5 PE=1 SV=1	0	FALSE	24.177	8	9	26	9	1204	136.2	5.8	65.6	9	0	1.001	1.039	0.92	0.983	1.099	1.109	0.921	1.012	0.964641	0.950573	0.436211	0.923314	0.919528	0.948946	0.613705	0.804037	48153.7	46419.8	48215.7	60545.9	65819.9	61564.3	11891.1	11782.4	13063.6	35732	32510.9	32896.5	3.12	13.19	18.64	11.1	7.92
High	Master Protein	Q9UNZ2	NSFL1 cofactor p47 OS=Homo sapiens GN=NSFL1C PE=1 SV=2	0	FALSE	24.17	27	6	12	6	370	40.5	5.1	35.7	6	0	0.894	0.882	1.33	1.003					0.62779	0.53147	0.315716	0.999037					24773.3	25093.2	22144.6	3967.12	2983.06	3954.77							7.9	4.94	27.7	4.22	28.38
High	Master Protein	Q16850	Lanosterol 14-alpha demethylase OS=Homo sapiens GN=CYP51A1 PE=1 SV=3	0	FALSE	24.157	24	8	13	8	503	56.8	8.53	41.76	8	0			1.361	0.962			1.063	1.026			0.0133752	0.907639			0.86292	0.931151				30549.5	22439.2	31765.7				16319.8	16905	17346.8				15.8	21.01
High	Master Protein	O15042	U2 snRNP-associated SURP motif-containing protein OS=Homo sapiens GN=U2SURP PE=1 SV=2	0	FALSE	24.045	10	7	12	7	1029	118.2	8.47	37.15	7	0			1.126	1.057			0.904	0.862			0.641382	0.918416			0.661684	0.0788461				41881.1	37205.2	39641.1				1231.19	1291.4	1112.91				5.1	13.3
High	Master Protein	P30740	Leukocyte elastase inhibitor OS=Homo sapiens GN=SERPINB1 PE=1 SV=1	0	FALSE	24.011	19	7	11	7	379	42.7	6.28	41.5	7	0			1.079	0.978							0.836838	0.901308								87429.3	80994.3	89401.2										8.32	12.2
High	Master Protein	Q00325	Phosphate carrier protein, mitochondrial OS=Homo sapiens GN=SLC25A3 PE=1 SV=2	0	FALSE	23.993	19	8	34	8	362	40.1	9.38	107.74	8	0	0.858	1.023	1.091	1.054	1.088	0.937	1.082	1.059	0.316964	0.980715	0.778984	0.878047	0.919528	0.584256	0.791651	0.961708	40310.3	33814.9	34589	204835	187675	194279	69517.3	80744.3	75662.9	56400.4	57599.5	61023	11.41	1.31	12.83	8.78	5.43
High	Master Protein	P26368	Splicing factor U2AF 65 kDa subunit OS=Homo sapiens GN=U2AF2 PE=1 SV=4	0	FALSE	23.879	19	7	22	7	475	53.5	9.09	74.99	7	0	0.946	1.003	1.093	0.984	0.978	1.028	0.951	0.991	0.784649	0.981434	0.765402	0.920538	0.92032	0.978704	0.80755	0.606984	121060	114157	114535	76649.7	70114.4	77862.6	99464.2	94591.3	97235.5	175618	168555	167083	5.76	16.41	0.85	3.47	4.72
High	Master Protein	O75521	Enoyl-CoA delta isomerase 2, mitochondrial OS=Homo sapiens GN=ECI2 PE=1 SV=4	0	FALSE	23.872	22	7	12	7	394	43.6	9	43.09	7	0	0.891	1.228	1.096	1.087					0.745192	0.66956	0.787847	0.826824					10352.6	7516.99	9229.31	37742.4	34437.2	34722.5							17.12	29.22	17.14	3.82	10.62
High	Master Protein	P25788	Proteasome subunit alpha type-3 OS=Homo sapiens GN=PSMA3 PE=1 SV=2	0	FALSE	23.854	27	8	32	8	255	28.4	5.33	90.92	8	0	1.044	0.949	0.95	0.879	0.994	1.104	0.962	1.051	0.914048	0.796141	0.655185	0.154033	0.979288	0.964412	0.854304	0.998519	281530	309744	293827	234112	246471	266302	76964	69323.9	76499.4	73598.2	67386.7	70802.5	10.09	4.77	4.68	2.65	7.3
High	Master Protein	Q13523	Serine/threonine-protein kinase PRP4 homolog OS=Homo sapiens GN=PRPF4B PE=1 SV=3	0	FALSE	23.778	7	6	14	6	1007	116.9	10.26	41.2	6	0			0.812	0.985							0.0190367	0.934504								48998.7	60362.8	49762.6										6.96	17.48
High	Master Protein	O14979	Heterogeneous nuclear ribonucleoprotein D-like OS=Homo sapiens GN=HNRNPDL PE=1 SV=3	0	FALSE	23.741	20	9	36	7	420	46.4	9.57	99.55	9	0	0.987	1.039	0.958	0.892	1.071	1.101	0.9	0.986	0.936552	0.94746	0.718697	0.250787	0.961859	0.976	0.483103	0.546797	142672	135493	140814	71750.6	74883.2	80452.9	84416.5	82135.5	90436.2	64046.8	58501.1	57674.1	5.67	1.19	4.55	8.99	9.56
High	Master Protein	P00491	Purine nucleoside phosphorylase OS=Homo sapiens GN=PNP PE=1 SV=2	0	FALSE	23.694	24	5	14	5	289	32.1	6.95	46.52	5	0			1.084	1.011	1.082	0.998	0.814	0.985			0.842246	0.99067	0.919631	0.911607	0.0548059	0.730716				23011.8	21233.5	22750.8	8598.02	9324.75	9302.13	9214.7	7616.1	7503.29				4.67	10.83
High	Master Protein	Q8IY67	Ribonucleoprotein PTB-binding 1 OS=Homo sapiens GN=RAVER1 PE=1 SV=1	0	FALSE	23.693	15	6	18	6	606	63.8	8.48	63.23	6	0			0.972	0.977	0.896	0.972	0.927	1.117			0.883594	0.929889	0.47829	0.792265	0.762859	0.74053				34798.3	35800	35604.4	2084.95	1920	1867.12	2868.03	2380.06	2658.1				7.6	8.97
High	Master Protein	O14745	Na(+)/H(+) exchange regulatory cofactor NHE-RF1 OS=Homo sapiens GN=SLC9A3R1 PE=1 SV=4	0	FALSE	23.68	20	4	19	4	358	38.8	5.77	67.18	4	0	1.058	0.957	0.911	1.076	1.117	1.199	0.842	0.991	0.93807	0.840091	0.820053	0.918927	0.858582	0.562378	0.159148	0.790476	24258.7	26828.4	25671.1	5681.19	6236.24	5280.9	9783.14	9110.15	10925.7	7541.36	6406.63	6346.3	11.31	3.66	3.47	5.91	4.59
High	Master Protein	Q9NYF8	Bcl-2-associated transcription factor 1 OS=Homo sapiens GN=BCLAF1 PE=1 SV=2	0	FALSE	23.614	9	7	17	6	920	106.1	9.98	46.87	7	0	1.124	0.948	0.945	0.889	0.993	1.042	1.089	1.029	0.697051	0.795378	0.64954	0.351352	0.979288	0.985252	0.765866	0.943999	32802.8	38885.9	36881.5	56494.8	59790.9	63548.4	17181.8	16359.1	17053.7	13348.9	14132.7	14538.6	18.27	20.52	12.35	1.6	11.44
High	Master Protein	Q96ME7	Zinc finger protein 512 OS=Homo sapiens GN=ZNF512 PE=1 SV=2	0	FALSE	23.604	14	6	19	6	567	64.6	9.76	49.91	6	0	1.253	1.09	0.953	1.035	1.075	1.064	1.105	1.014	0.259661	0.77671	0.913244	0.957614	0.953381	0.987802	0.70533	0.907202	27192.4	31246.8	34071	7361.04	7722.53	7114.44	5110.96	5163.28	5494.14	4130.56	4500.94	4565.64	9.76	7.59	6.14	13.93	9.8
High	Master Protein	P30419	Glycylpeptide N-tetradecanoyltransferase 1 OS=Homo sapiens GN=NMT1 PE=1 SV=2	0	FALSE	23.502	14	5	14	5	496	56.8	7.8	44.37	5	0	0.954	0.919	1.025	1.076			0.866	0.949	0.850166	0.744195	0.992863	0.824957			0.305859	0.484681	17528.3	18198.5	16724	47564.4	46403.2	44204.3				6258.64	5712.01	5421.9	12.71	17.23	4.5	13.95	4.79
High	Master Protein	P49916	DNA ligase 3 OS=Homo sapiens GN=LIG3 PE=1 SV=2	0	FALSE	23.492	6	7	19	7	1009	112.8	9.01	60.63	7	0	1.049	1.085	1.062	0.92	1.148	1.05	0.956	1.013	0.915567	0.783053	0.893154	0.852142	0.704888	0.987802	0.823586	0.896673	46356.1	44819.6	48649.1	17054.7	16066.2	18538.7	12252	13393.5	14069.8	10257.1	9679.99	9806.57	1.16	0.3	1.74	7.91	15.51
High	Master Protein	P54819	Adenylate kinase 2, mitochondrial OS=Homo sapiens GN=AK2 PE=1 SV=2	0	FALSE	23.346	38	7	22	7	239	26.5	7.81	68.05	7	0	1.161	1.039	0.894	0.983			0.866	0.937	0.8232	0.981434	0.27874	0.918416			0.226266	0.110649	10733.5	11991.4	12460.7	86043.7	96229.9	87494.4				31887.9	29468.9	27611.1	8.33	7.29	19.32	12.88	18.06
High	Master Protein	P05771	Protein kinase C beta type OS=Homo sapiens GN=PRKCB PE=1 SV=4	0	FALSE	23.273	13	8	21	7	671	76.8	7.01	63.81	8	1	0.858	1.191	1.155	1.087	1.004	1.039	1.139	1.236	0.672655	0.774445	0.36206	0.691037	0.979288	0.978881	0.483103	0.00475396	8354.13	6016.5	7164.7	72637.1	62867.7	66839.9	30462	29428.6	30588.3	38944	35888.1	44371.7	19.11	24.55	14.99	15.97	4.91
High	Master Protein	Q9Y6M1	Insulin-like growth factor 2 mRNA-binding protein 2 OS=Homo sapiens GN=IGF2BP2 PE=1 SV=2	0	FALSE	23.224	15	7	11	6	599	66.1	8.46	33.94	7	0			1.029	0.891			1.055	1.025			0.982111	0.630068			0.894199	0.933154				23791.4	23125.9	26702.8				7933.55	8167.44	8370.57				6.96	11.12
High	Master Protein	P62244	40S ribosomal protein S15a OS=Homo sapiens GN=RPS15A PE=1 SV=2	0	FALSE	23.209	50	7	30	7	130	14.8	10.13	78.72	7	0	1.086	1.073	0.988	1.006	1.054	1.038	0.999	1.109	0.771216	0.834685	0.870852	0.981452	0.979288	0.978704	0.975528	0.626907	205209	207669	222774	158390	160391	157410	325363	330469	342992	166533	150005	166388	5.69	2.65	5.57	4.39	7.43
High	Master Protein	P49189	4-trimethylaminobutyraldehyde dehydrogenase OS=Homo sapiens GN=ALDH9A1 PE=1 SV=3	0	FALSE	23.19	17	7	26	7	494	53.8	5.87	70.81	7	0	0.99	1.011	1.019	1.075	0.947	0.968	0.992	1.04	0.948262	0.997521	0.995443	0.861526	0.859284	0.792265	0.954651	0.970165	99631.4	97534	98651.5	40799.2	40051.6	37956.3	25428.1	24859.8	24072.1	29081	27741.9	28842	6.07	1.25	11.27	6.69	5.18
High	Master Protein	P15170	Eukaryotic peptide chain release factor GTP-binding subunit ERF3A OS=Homo sapiens GN=GSPT1 PE=1 SV=1	0	FALSE	23.148	20	8	24	8	499	55.7	5.62	58.14	8	0	1.062	1.093	1.075	1.062			1.076	1.03	0.937889	0.823144	0.855921	0.858667			0.823518	0.929243	23420.4	22760.7	24874	144643	134544	136241				64389.5	67270.4	69257.2	18.04	11.29	22.52	2.4	5.49
High	Master Protein	P15153	Ras-related C3 botulinum toxin substrate 2 OS=Homo sapiens GN=RAC2 PE=1 SV=1	0	FALSE	23.085	33	7	33	2	192	21.4	7.61	86.34	7	0	1.234	1.034	1.222	0.774	0.996	1.035	1.163	1.087	0.474612	0.975793	0.508067	0.313262	0.979288	0.978704	0.32134	0.811236	17721.8	21142.7	21860.7	6435.54	5265.54	8315.64	37305.2	35912.6	37173.7	26248	28103.3	30538	18.6	2.16	17.37	6.82	35.15
High	Master Protein	O14964	Hepatocyte growth factor-regulated tyrosine kinase substrate OS=Homo sapiens GN=HGS PE=1 SV=1	0	FALSE	23.044	14	8	16	8	777	86.1	6.16	43.71	8	0	0.971	1.044	1.17	1.023	1.098	1.174			0.870327	0.936148	0.377078	0.967216	0.919528	0.712023			41819.7	38889.5	40594.7	52929.8	45244	51728.6	3049.1	2852.3	3349.18				10.61	8.12	22.86	13.93	18.46
High	Master Protein	Q15833	Syntaxin-binding protein 2 OS=Homo sapiens GN=STXBP2 PE=1 SV=2	0	FALSE	23.042	16	7	17	7	593	66.4	6.55	47.04	7	0	1.186	1.313	1.272	1.086					0.782143	0.379091	0.119322	0.824957					9955.67	8994.54	11810.5	38100.2	29945.5	35079.8							17.24	22.18	26.11	6.36	12.19
High	Master Protein	Q96D46	60S ribosomal export protein NMD3 OS=Homo sapiens GN=NMD3 PE=1 SV=1	0	FALSE	22.999	16	6	15	6	503	57.6	7.14	36.07	6	0			0.938	1.109							0.746042	0.734004								30193.7	32193.9	27237.4										6.65	5.66
High	Master Protein	Q9NX63	MICOS complex subunit MIC19 OS=Homo sapiens GN=CHCHD3 PE=1 SV=1	0	FALSE	22.99	29	7	25	7	227	26.1	8.28	78.09	7	0	0.973	1.108	1.269	1.166	0.979	1.03	0.961	1.041	0.884513	0.700186	0.0315933	0.152638	0.935169	0.978704	0.846692	0.970165	66416.8	58315.5	64618.6	86168.1	67896	73915	46434.5	44154.8	45464.4	45793.5	42266.4	44020.1	4.95	8.16	12.99	6.02	17.18
High	Master Protein	Q9H3P7	Golgi resident protein GCP60 OS=Homo sapiens GN=ACBD3 PE=1 SV=4	0	FALSE	22.932	15	4	10	4	528	60.6	5.06	40	4	0	0.935	1.164	1.215	0.938					0.832466	0.772493	0.38516	0.917391					10846.6	8718.08	10144.2	12718.2	10464.3	13565.6							11.5	9.63	15.04	0.73	16.38
High	Master Protein	P62851	40S ribosomal protein S25 OS=Homo sapiens GN=RPS25 PE=1 SV=1	0	FALSE	22.925	50	8	48	8	125	13.7	10.11	112.78	8	0	1.027	0.932	1.176	1.117	1.058	1.126	0.937	1.056	0.964641	0.731191	0.310293	0.491264	0.979288	0.911607	0.749151	0.975981	207411	228617	212970	109878	93451.4	98403.1	134179	126064	141909	188503	167133	176558	20.98	20.19	6.7	12.08	11.83
High	Master Protein	Q9NWH9	SAFB-like transcription modulator OS=Homo sapiens GN=SLTM PE=1 SV=2	0	FALSE	22.914	7	6	11	6	1034	117.1	7.87	35.13	6	0	1.037	1.017	0.873	1.025	1.106	1.083			0.998108	0.997335	0.624229	0.967216	0.919528	0.978704			13546.6	13815.8	14046.1	8505.05	9745.65	8301.49	3881.81	3962.41	4291.58				3.97	11.05	18.24	21.63	22.84
High	Master Protein	P53597	Succinyl-CoA ligase [ADP/GDP-forming] subunit alpha, mitochondrial OS=Homo sapiens GN=SUCLG1 PE=1 SV=4	0	FALSE	22.862	14	5	14	5	346	36.2	8.79	50.49	5	0	1.083	1.26	1.025	1.054	1.04	1.116			0.950717	0.751367	0.987845	0.917162	0.983501	0.921653			3506.81	3016	3798.92	31572.5	30789.2	29944.7	25222.7	23492.6	26225.2				17.55		16.42	7.38	16.2
High	Master Protein	P05204	Non-histone chromosomal protein HMG-17 OS=Homo sapiens GN=HMGN2 PE=1 SV=3	0	FALSE	22.817	44	6	47	6	90	9.4	9.99	163.96	6	0	0.969	1.191	0.957	0.879	0.944	1.027	0.871	0.888	0.870327	0.310338	0.715606	0.154033	0.833353	0.978704	0.256993	0.00549636	192678	156792	186797	108222	113033	123101	408275	375164	385427	227838	223318	198411	20.53	8.07	36.11	6.44	2.75
High	Master Protein	Q9NSE4	Isoleucine--tRNA ligase, mitochondrial OS=Homo sapiens GN=IARS2 PE=1 SV=2	0	FALSE	22.81	8	7	20	7	1012	113.7	7.2	67.73	7	0	1.199	1.228	0.977	1.1	1.003	1.105	1.07	1.027	0.766383	0.609829	0.870852	0.691037	0.979288	0.953082	0.823586	0.945771	9248.68	9030.96	11087.1	48447.3	49604.8	44039.7	6988.12	6338.52	7006.29	10487.9	10925.5	11218.8	4.64	19.92	19.88	1.65	7.09
High	Master Protein	Q99439	Calponin-2 OS=Homo sapiens GN=CNN2 PE=1 SV=4	0	FALSE	22.771	25	7	24	7	309	33.7	7.33	71.71	7	0	1.089	1.1	0.964	1.026	1.057	1.154	0.945	1.05	0.805561	0.731224	0.856301	0.969511	0.979288	0.792265	0.778895	0.998519	41901	41503.3	45646	30817.5	31968.4	30049	136367	124859	144092	20529.4	18480.6	19398	21.13	1.41	8.46	8.28	5.97
High	Master Protein	P20339	Ras-related protein Rab-5A OS=Homo sapiens GN=RAB5A PE=1 SV=2	0	FALSE	22.606	41	6	19	4	215	23.6	8.15	62.95	6	0	0.812	1.175	0.851	0.949			1.02	1.18	0.406933	0.759366	0.633665	0.928287			0.988389	0.167643	11733.6	8112.29	9531.37	4945.98	5809.82	5213.25				16206.4	14003.7	16526.3	16.88	16.08	19.1	12.64	25.78
High	Master Protein	Q9UPN3	Microtubule-actin cross-linking factor 1, isoforms 1/2/3/5 OS=Homo sapiens GN=MACF1 PE=1 SV=4	0	FALSE	22.565	1	6	9	5	7388	837.8	5.39	29.13	6	0			1.095	0.726							0.879063	0.173211								4752.04	4339.69	6541.57										8.53	18.62
High	Master Protein	O95292	Vesicle-associated membrane protein-associated protein B/C OS=Homo sapiens GN=VAPB PE=1 SV=3	0	FALSE	22.501	29	7	17	6	243	27.2	7.3	55.07	7	0	1.193	1.11	0.953	1.05	1.038	0.999			0.649743	0.779029	0.708743	0.890363	0.986334	0.911607			16957.2	18229.5	20235.8	58758.5	61639.4	55944.1	8907.44	9254.13	9248.52				8.22	17.27	9.96	6.25	6.87
High	Master Protein	Q9UNN5	FAS-associated factor 1 OS=Homo sapiens GN=FAF1 PE=1 SV=2	0	FALSE	22.499	10	6	22	6	650	73.9	4.88	66.1	6	0	1.129	1.116	1.066	1.094	1.106	1.208	1.091	1.047	0.698121	0.687165	0.893077	0.657858	0.919528	0.487624	0.757276	0.996277	30052	30392.8	33914.8	85704.5	80404.4	78354.5	10722.8	9813.05	11857.1	24048.8	25060.5	26242.4	16.34	9.7	14.3	6.83	9.22
High	Master Protein	Q9BYG3	MKI67 FHA domain-interacting nucleolar phosphoprotein OS=Homo sapiens GN=NIFK PE=1 SV=1	0	FALSE	22.328	19	5	14	5	293	34.2	9.88	48.36	5	0	0.989	1.125	1.179	1.016					0.93807	0.691539	0.356215	0.986994					26941.7	23670.9	26636.2	50116.4	42498.2	49347.1							5.23	1.44	17.14	4.54	13.37
High	Master Protein	P13798	Acylamino-acid-releasing enzyme OS=Homo sapiens GN=APEH PE=1 SV=4	0	FALSE	22.322	12	7	24	7	732	81.2	5.48	84.49	7	0	0.862	1.002	0.924	0.943	1.118	1.221	1.052	1.102	0.346487	0.975173	0.463511	0.763718	0.847817	0.435835	0.920369	0.749903	36929.7	31794.2	31849.6	60448.6	65453.3	64092.6	10998.8	10078.7	12301.1	10551.9	10073	11099.5	15.98	0.33	12.15	4.17	0.44
High	Master Protein	Q13242	Serine/arginine-rich splicing factor 9 OS=Homo sapiens GN=SRSF9 PE=1 SV=1	0	FALSE	22.303	27	8	21	8	221	25.5	8.65	59.56	8	0	0.761	0.658	0.992	0.996	1.02	0.975	0.967	1.136	0.331841	0.0520532	0.930647	0.971001	0.996566	0.792265	0.922886	0.626907	8718.12	10082.3	6638.13	46098.5	46456	46279.7	9170.72	9592.16	9353.08	3767.55	3208	3644.66	32.24	22.37	60.08	6.89	10
High	Master Protein	Q12904	Aminoacyl tRNA synthase complex-interacting multifunctional protein 1 OS=Homo sapiens GN=AIMP1 PE=1 SV=2	0	FALSE	22.298	26	6	17	6	312	34.3	8.43	47.65	6	0	1.025	1.193	1.193	1.185					0.988123	0.306112	0.30686	0.251801					37189.1	31927.8	38105.5	46267.6	38779.2	39039.3							16.26	1.28	3.27	12.44	15.02
High	Master Protein	P41227	N-alpha-acetyltransferase 10 OS=Homo sapiens GN=NAA10 PE=1 SV=1	0	FALSE	22.252	36	6	26	6	235	26.4	5.64	89.66	6	0	1.195	1.21	0.978	0.953	0.96	1.011			0.227675	0.24476	0.893077	0.86189	0.919528	0.947628			55026.3	54323.3	65742.6	42112	43045.2	44210.3	27668.1	26266.5	26550.7				1.81	15.37	15.65	6.7	8.79
High	Master Protein	P06753	Tropomyosin alpha-3 chain OS=Homo sapiens GN=TPM3 PE=1 SV=2	0	FALSE	22.235	15	7	41	2	285	32.9	4.72	131.18	7	0	1.025	0.92	0.743	1.006	1.146	1.191	1.31	1.284	0.990989	0.752816	0.448886	0.993341	0.722218	0.619319	0.0138485	0.00871591	16185.8	18020.4	16587.2	1390.52	1872.2	1382.61	19578.7	18848.1	22445	6423.68	6556.48	8417.34	25.59	29.79	37.7	78.73	60.2
High	Master Protein	P51148	Ras-related protein Rab-5C OS=Homo sapiens GN=RAB5C PE=1 SV=2	0	FALSE	22.234	37	6	27	4	216	23.5	8.41	94.42	6	2	1.003	1.064	1.048	1.121	0.977	1.054	0.963	1.032	0.964641	0.909123	0.946022	0.51245	0.919528	0.987802	0.861086	0.932901	24997.9	23571.6	25080.9	59939.4	57171	53465.4	25899.1	24010	25294.9	32624.5	30457.2	31418.9	6.89	16.16	8.32	10.75	2.74
High	Master Protein	Q9UJU6	Drebrin-like protein OS=Homo sapiens GN=DBNL PE=1 SV=1	0	FALSE	22.226	17	5	19	5	430	48.2	5.05	64.05	5	0	1.077	1.146	0.943	1.132	0.968	1.029			0.950754	0.75682	0.831462	0.687465	0.919528	0.978704			13292.2	12501.1	14321.9	14668.2	15550.8	12954	9734.16	9154.75	9419.73				12.28	6.55	27.13	5.28	7.26
High	Master Protein	P04818	Thymidylate synthase OS=Homo sapiens GN=TYMS PE=1 SV=3	0	FALSE	22.215	18	4	18	4	313	35.7	7.01	54.48	4	0	0.431	1.064	0.969	0.901	1.429	1.186			0.00250582	0.997335	0.875469	0.643682	0.000451594	0.636877			4892.08	1981.87	2108.48	27013.6	27867.2	29978	1614.01	1944.81	2306.32				7.54	4.54	24.6	4.26	3.18
High	Master Protein	Q99567	Nuclear pore complex protein Nup88 OS=Homo sapiens GN=NUP88 PE=1 SV=2	0	FALSE	22.21	13	7	14	7	741	83.5	5.69	50.9	7	0			0.95	1.052							0.719015	0.899823								50630.1	53319.9	48147.8										5.73	6.78
High	Master Protein	P62277	40S ribosomal protein S13 OS=Homo sapiens GN=RPS13 PE=1 SV=2	0	FALSE	22.166	40	7	38	7	151	17.2	10.54	91.28	7	0	1.63	0.952	1.115	0.962	1.004	0.921	1.04	1.041	5.40529e-05	0.815504	0.642139	0.83067	0.979288	0.44851	0.944773	0.970165	24142.4	41316.6	39346	160194	143617	166512	136677	148851	137159	114341	114244	118918	52.2	20.05	21.31	18.69	23.83
High	Master Protein	Q15050	Ribosome biogenesis regulatory protein homolog OS=Homo sapiens GN=RRS1 PE=1 SV=2	0	FALSE	22.119	17	8	19	8	365	41.2	10.7	54.61	8	0	0.797	0.822	0.922	1.002			1.107	0.989	0.301694	0.343424	0.449883	0.971001			0.671015	0.667739	17967	17423	14325.5	83121.2	90122	82968.3				16165.2	18084.6	17893.4	40.3	27.4	33.84	9.35	3.31
High	Master Protein	P55010	Eukaryotic translation initiation factor 5 OS=Homo sapiens GN=EIF5 PE=1 SV=2	0	FALSE	22.116	20	8	16	8	431	49.2	5.58	52.56	8	0	0.949	0.846	0.945	1.005	1.265	1.114	0.917	0.944	0.848077	0.306286	0.624838	0.980004	0.0869846	0.926309	0.598007	0.157045	27127.8	30403.3	25733.3	81328.2	86094.8	80911.3	16098.4	18280.6	20359.5	59501.4	57794.3	54583.5	12	12.79	10.98	10	7.19
High	Master Protein	Q5UIP0	Telomere-associated protein RIF1 OS=Homo sapiens GN=RIF1 PE=1 SV=2	0	FALSE	22.112	3	7	13	7	2472	274.3	5.52	38.35	7	0	1.012	1.03	0.963	0.948					0.979025	0.979775	0.754545	0.781174					29012.3	28492.8	29352.8	60772.3	63098.9	64076.8							8.71	14.3	11.74	4.12	2.84
High	Master Protein	Q10567	AP-1 complex subunit beta-1 OS=Homo sapiens GN=AP1B1 PE=1 SV=2	0	FALSE	22.1	8	7	22	3	949	104.6	5.06	69.14	7	0	1.144	0.938	0.961	1.016					0.805561	0.818057	0.86648	0.981452					15952.9	19462.9	18256.6	21421.9	22290.7	21086.2							4.42	1.88	17.98	7.39	4.5
High	Master Protein	O43765	Small glutamine-rich tetratricopeptide repeat-containing protein alpha OS=Homo sapiens GN=SGTA PE=1 SV=1	0	FALSE	22.075	24	6	20	6	313	34	4.87	64.16	6	0	0.87	0.81	1.022	1.023					0.604103	0.290797	0.997117	0.980004					16975.9	18241.5	14772.2	43423.6	42492.5	42452.3							31.68	45.29	12.06	4.64	2.78
High	Master Protein	Q9Y3A5	Ribosome maturation protein SBDS OS=Homo sapiens GN=SBDS PE=1 SV=4	0	FALSE	22.004	32	7	19	7	250	28.7	8.75	60.06	7	0			1.02	1.002			1.05	1.008			0.976488	0.980004			0.922886	0.769186				70910.6	69512.5	70798.6				55195.9	57514.7	57971				8.85	9.05
High	Master Protein	P62081	40S ribosomal protein S7 OS=Homo sapiens GN=RPS7 PE=1 SV=1	0	FALSE	21.96	24	7	34	7	194	22.1	10.1	106.4	7	0	0.924	0.912	1.119	1.035	1.077	1.063	0.989	1.119	0.662207	0.634286	0.624838	0.936412	0.944743	0.988535	0.953157	0.526182	368057	372998	340094	118688	106102	114714	79252	80306.8	85379.1	54925.2	48539.9	54296.6	9.13	7.34	20.67	12.88	5.48
High	Master Protein	O75153	Clustered mitochondria protein homolog OS=Homo sapiens GN=CLUH PE=1 SV=2	0	FALSE	21.921	7	6	17	6	1309	146.6	6.13	61.28	6	0	1.141	1.013	0.975	0.996					0.8164	0.996649	0.813358	0.967216					14060.4	15830.9	16037.4	62317.4	63940.5	62574							19.06	0.89	18.49	3.68	4
High	Master Protein	O43583	Density-regulated protein OS=Homo sapiens GN=DENR PE=1 SV=2	0	FALSE	21.898	27	5	17	5	198	22.1	5.3	54.36	5	0	0.878	0.795	1.067	1.03			1.198	1.092	0.601975	0.155033	0.893154	0.966472			0.224167	0.882423	21224.1	23454.9	18644	32856.8	30796.5	31890.5				3939.74	4324.2	4720.58	17.56	6.75	14.42	16.43	3.46
High	Master Protein	Q9NPH2	Inositol-3-phosphate synthase 1 OS=Homo sapiens GN=ISYNA1 PE=1 SV=1	0	FALSE	21.833	10	6	14	6	558	61	5.76	41.51	6	0			1.096	1.139							0.752403	0.325956								177122	161580	155552										7.25	5.76
High	Master Protein	Q14677	Clathrin interactor 1 OS=Homo sapiens GN=CLINT1 PE=1 SV=1	0	FALSE	21.811	11	5	19	5	625	68.2	6.42	63.59	5	0	1.041	0.994	0.9	0.91	1.116	0.985	0.96	1.053	0.979025	0.966335	0.523831	0.683112	0.859848	0.87944	0.908703	0.980333	17791.2	18633.1	18513.4	29497.3	32779.6	32415.1	3679.88	4168.26	4107.5	3800.85	3464.78	3649.75	9.37	6.91	26.23	2.62	6.23
High	Master Protein	O43719	HIV Tat-specific factor 1 OS=Homo sapiens GN=HTATSF1 PE=1 SV=1	0	FALSE	21.799	8	7	17	7	755	85.8	4.4	48.44	7	0	0.95	0.977			1.01	1.121			0.815795	0.909637			0.979288	0.911607			35289.3	34302.2	33513.5				45577.2	41092.8	46050.3				40.16	11.91	16.84
High	Master Protein	Q9Y3U8	60S ribosomal protein L36 OS=Homo sapiens GN=RPL36 PE=1 SV=3	0	FALSE	21.724	37	6	32	6	105	12.2	11.59	101.35	6	0	0.973	0.9	1.064	1.125	0.963	0.967	1.095	1.125	0.878116	0.71824	0.896425	0.433546	0.919528	0.792265	0.749151	0.459331	12520.8	13542.4	12186.1	101563	95464.6	90308.7	108643	108202	104601	180722	175968	197979	19.19	0	5.99	16.23	6.8
High	Master Protein	Q9Y5S9	RNA-binding protein 8A OS=Homo sapiens GN=RBM8A PE=1 SV=1	0	FALSE	21.713	27	5	25	5	174	19.9	5.72	77.95	5	0	0.983	1.054	0.96	0.921	0.969	0.936	0.942	1.036	0.916697	0.897873	0.842524	0.752927	0.919528	0.573506	0.766338	0.946404	113602	105916	111641	27878.8	29036.3	30277	30638	31711.2	29686.3	48861.5	44452.7	46042.4	12.31	7.27	9.57	3.46	7.49
High	Master Protein	Q00796	Sorbitol dehydrogenase OS=Homo sapiens GN=SORD PE=1 SV=4	0	FALSE	21.713	24	8	25	8	357	38.3	7.97	71.64	8	0	0.819	1.004	1.101	0.923	0.993	1.04	1.028	1.084	0.24098	0.98028	0.73239	0.518514	0.979288	0.980386	0.974008	0.842858	31885.4	26018.1	26120.2	107179	97370.2	116160	121858	116421	121041	177930	168693	182908	6.07	20.84	10.39	11.06	8.28
High	Master Protein	P36551	Oxygen-dependent coproporphyrinogen-III oxidase, mitochondrial OS=Homo sapiens GN=CPOX PE=1 SV=3	0	FALSE	21.707	17	6	19	6	454	50.1	8.25	55.18	6	0			0.904	0.969			1.238	1.162			0.427493	0.901308			0.0838877	0.364065				47181.4	52219.9	48680				6374.71	6791.6	7889.7				5.92	6.21
High	Master Protein	Q9Y5M8	Signal recognition particle receptor subunit beta OS=Homo sapiens GN=SRPRB PE=1 SV=3	0	FALSE	21.703	15	4	12	4	271	29.7	9.04	36.61	4	0	1.128	1.123	0.888	0.917			1.028	1.081	0.889317	0.88726	0.565526	0.837487			0.954651	0.910383	6221.67	6249.17	7020.01	17221.4	19383.6	18784.9				2472.11	2350.49	2540.53	26.17		14.89	2.01	4.89
High	Master Protein	P43034	Platelet-activating factor acetylhydrolase IB subunit alpha OS=Homo sapiens GN=PAFAH1B1 PE=1 SV=2	0	FALSE	21.658	20	7	13	6	410	46.6	7.37	39.27	7	0	0.832	0.89	1.056	1.06	1.041	1.183	0.949	1.025	0.446566	0.658858	0.924281	0.902534	0.981483	0.648918	0.80755	0.937671	17175.6	16056.3	14287.8	25606.1	24249.8	24153.5	11654.5	10254.9	12131.4	9889.15	9153.59	9386.37	2.7	2.1	11.22	10.26	4.67
High	Master Protein	P29350	Tyrosine-protein phosphatase non-receptor type 6 OS=Homo sapiens GN=PTPN6 PE=1 SV=1	0	FALSE	21.649	11	6	14	6	595	67.5	7.78	37.95	6	0	1.067	1.137			1.02	1.026			0.841671	0.574858			0.996566	0.977781			90532.2	84924.5	96576.1				18361.8	18256.1	18728.5				13.81	6.52	10.29
High	Master Protein	P61011	Signal recognition particle 54 kDa protein OS=Homo sapiens GN=SRP54 PE=1 SV=1	0	FALSE	21.636	11	6	16	6	504	55.7	8.75	52.24	6	0	1.085	1.069	0.945	0.958					0.839459	0.843644	0.777433	0.892401					35936.2	36448.8	38978.1	30243.5	32001.2	31569.9							31.7	9.22	22.59	11.34	5.93
High	Master Protein	P51572	B-cell receptor-associated protein 31 OS=Homo sapiens GN=BCAP31 PE=1 SV=3	0	FALSE	21.625	26	7	34	7	246	28	8.44	101.5	7	0	0.94	0.93	1.039	0.922	0.946	1.122	1.071	1.113	0.7601	0.727954	0.970133	0.51245	0.851868	0.911607	0.823586	0.590291	149298	150885	140326	189921	182801	206024	6891.43	5807.83	6517.14	133191	128282	142714	14.16	1.44	17.52	11.87	9.96
High	Master Protein	Q9Y6G9	Cytoplasmic dynein 1 light intermediate chain 1 OS=Homo sapiens GN=DYNC1LI1 PE=1 SV=3	0	FALSE	21.576	16	6	10	6	523	56.5	6.42	33.35	6	0			1.009	0.959							0.970133	0.878047								42698.6	42298.7	44511.9										5.63	1.09
High	Master Protein	Q00534	Cyclin-dependent kinase 6 OS=Homo sapiens GN=CDK6 PE=1 SV=1	0	FALSE	21.573	22	6	19	5	326	36.9	6.46	60.57	6	0	0.973	0.909	0.92	0.922	1.028	1.093			0.881747	0.609995	0.692794	0.818089	0.999435	0.977781			37920.9	40565.3	36881	20824	22624.3	22575.3	60025.1	56415.7	61689.6				8.3	3.75	6.33	12.73	2.09
High	Master Protein	Q16512	Serine/threonine-protein kinase N1 OS=Homo sapiens GN=PKN1 PE=1 SV=2	0	FALSE	21.564	8	4	9	4	942	103.9	6.37	36.3	4	0	10	0.602	1.017	0.909					3.41061e-16	0.0912325	0.998763	0.827861						4045.87	2434.68	13802.6	13568.5	15180.1										4.1	11.95
High	Master Protein	P18858	DNA ligase 1 OS=Homo sapiens GN=LIG1 PE=1 SV=1	0	FALSE	21.535	7	5	10	5	919	101.7	5.62	33.33	5	0	1.05	1.015	0.972	1.039					0.986823	0.981434	0.927822	0.927797					7290.15	7537.08	7652.15	16163.1	16622.1	15551.2							42.46	15.05	12.79	7.66	26.73
High	Master Protein	P18583	Protein SON OS=Homo sapiens GN=SON PE=1 SV=4	0	FALSE	21.492	3	7	13	7	2426	263.7	5.64	44.26	7	0	1.016	0.922	0.991	0.941					0.997581	0.683774	0.927377	0.778659					32497.1	35789.6	33013.2	45009	45423.3	47820.1							20.32	0.79	5.52	2.4	5.2
High	Master Protein	Q12905	Interleukin enhancer-binding factor 2 OS=Homo sapiens GN=ILF2 PE=1 SV=2	0	FALSE	21.472	21	5	11	5	390	43	5.26	37.77	5	0	10	1.023	1.07	0.918					3.41061e-16	0.979775	0.870852	0.615166						1488.12	1522.06	46993.5	43920.7	51180.9										8.44	30.29
High	Master Protein	P13674	Prolyl 4-hydroxylase subunit alpha-1 OS=Homo sapiens GN=P4HA1 PE=1 SV=2	0	FALSE	21.467	12	5	14	5	534	61	6.01	49.63	5	0	1.478	1.038	1.352	1.091			1.938	1.398	0.332963	0.997521	0.0242375	0.806245			1.16098e-12	0.00133414	4059.59	5778.19	5999.49	27240.4	20149.9	24971.1				1073.98	1488.72	2081.16	48.84	4.91	38.08	2.83	12.5
High	Master Protein	Q96I24	Far upstream element-binding protein 3 OS=Homo sapiens GN=FUBP3 PE=1 SV=2	0	FALSE	21.442	14	6	19	5	572	61.6	8.38	57.81	6	0	1.138	1.163	0.876	0.875			0.957	1.074	0.850166	0.731191	0.38516	0.547609			0.823586	0.907202	11440.6	11193.5	13018.4	22140.3	25260.2	25299.2				21952.5	19556.2	21004.8	24.77	11.05	24.19	11.13	8.99
High	Master Protein	P08758	Annexin A5 OS=Homo sapiens GN=ANXA5 PE=1 SV=2	0	FALSE	21.436	20	6	14	6	320	35.9	5.05	38.51	6	0			0.975	0.97			1.039	1.066			0.81362	0.878047			0.94262	0.945771				194781	199748	200725				8059.64	7855.03	8374.24				7.97	1.03
High	Master Protein	P08579	U2 small nuclear ribonucleoprotein B'' OS=Homo sapiens GN=SNRPB2 PE=1 SV=1	0	FALSE	21.428	33	7	28	5	225	25.5	9.72	87.41	7	0	0.759	0.916	0.982	1.193	1.062	1.05	0.959	0.976	0.205925	0.751709	0.909622	0.255697	0.979288	0.987802	0.831738	0.442195	17641.4	14628.5	13398.1	45298	46106.5	37976.2	63016.6	63749.6	66920.6	87159	85653.7	83627.4	9.61	30.15	8.87	9.83	5.07
High	Master Protein	P60866	40S ribosomal protein S20 OS=Homo sapiens GN=RPS20 PE=1 SV=1	0	FALSE	21.372	36	6	34	6	119	13.4	9.94	106.05	6	0	1.021	1.061	1.004	1.026	1.073	1.149	1.02	1.009	0.979025	0.874319	0.934874	0.967216	0.954711	0.792265	0.988389	0.777097	264173	254209	269641	139945	139408	136346	162817	152072	174691	71372.3	72183.1	72833.9	9.79	0.83	21.25	7.42	15.65
High	Master Protein	Q7Z3B4	Nucleoporin p54 OS=Homo sapiens GN=NUP54 PE=1 SV=2	0	FALSE	21.343	15	5	10	5	507	55.4	7.02	27.22	5	0			0.928	1.007							0.81362	0.981452								10175	10962	10107.5										11.19	19.46
High	Master Protein	P53618	Coatomer subunit beta OS=Homo sapiens GN=COPB1 PE=1 SV=3	0	FALSE	21.305	10	6	10	6	953	107.1	6.05	35.14	6	0			0.98	0.976							0.836838	0.912241								65374.9	66729.1	66962.5										8.7	7.39
High	Master Protein	Q13283	Ras GTPase-activating protein-binding protein 1 OS=Homo sapiens GN=G3BP1 PE=1 SV=1	0	FALSE	21.302	19	6	21	6	466	52.1	5.52	66.62	6	0	0.866	1.096	0.949	1.018					0.362728	0.752816	0.652474	0.986994					39251.3	31012.9	33997.1	168224	177184	165201							13.47	41.47	16.11	1.33	9.01
High	Master Protein	Q9NZB2	Constitutive coactivator of PPAR-gamma-like protein 1 OS=Homo sapiens GN=FAM120A PE=1 SV=2	0	FALSE	21.277	7	6	8	6	1118	121.8	8.88	24.06	6	0	1.353	1.27	1.146	1.038					0.259661	0.339773	0.642139	0.923314					13392.6	14271.6	18123	12940.7	11296.9	12472.6							23.92	4.32	44.78	9.68	11.51
High	Master Protein	P68036	Ubiquitin-conjugating enzyme E2 L3 OS=Homo sapiens GN=UBE2L3 PE=1 SV=1	0	FALSE	21.275	33	5	19	5	154	17.9	8.51	60.76	5	0	0.83	0.938	1.17	1.077			1.054	0.983	0.153352	0.748034	0.313062	0.770914			0.919786	0.515801	44592.3	39487.4	37032.8	100398	85779.1	93207.5				87255.6	93520.6	91970.8	13.38	12.1	2.4	19.65	10.31
High	Master Protein	Q9GZR7	ATP-dependent RNA helicase DDX24 OS=Homo sapiens GN=DDX24 PE=1 SV=1	0	FALSE	21.243	11	7	13	7	859	96.3	9.06	33.85	7	0	1.011	1.058	1.35	0.968	0.848	0.908			0.997397	0.884303	0.276905	0.963658	0.132889	0.360439			52396.2	50067.1	52986.9	5486.87	4064.27	5671.08	15072	14072.6	12781.3				14.01	23.2	6.71	21.64	8.88
High	Master Protein	P26196	Probable ATP-dependent RNA helicase DDX6 OS=Homo sapiens GN=DDX6 PE=1 SV=2	0	FALSE	21.184	13	5	19	5	483	54.4	8.66	70.02	5	0			1.039	1.072	1.014	1.046	1.041	1.166			0.968743	0.818559	0.979288	0.985252	0.927635	0.398522				60929.3	58654.5	56859	24660	23913.8	25009.8	5921.46	5287.36	6166.96				1.71	6.99
High	Master Protein	P31944	Caspase-14 OS=Homo sapiens GN=CASP14 PE=1 SV=2	0	FALSE	21.173	21	5	14	5	242	27.7	5.58	51.75	5	0	0.763	0.691	0.505	0.833	1.252	1.165			0.172883	0.012014	4.89378e-11	0.460847	0.118711	0.746387			19329.1	21327.5	14739	11932.2	23605.6	14330.8	22671.4	24354.2	28384				27.47	12.76	29.06	14.27	29.1
High	Master Protein	Q9NQ55	Suppressor of SWI4 1 homolog OS=Homo sapiens GN=PPAN PE=2 SV=1	0	FALSE	21.152	16	7	30	7	473	53.2	10.13	81.51	7	0	0.871	0.907	1.018	0.936	1.084	1.165	1.125	1.137	0.304638	0.598715	0.990394	0.914769	0.919528	0.748609	0.555957	0.347429	75618.5	72620.1	65864.3	11558.4	11352.4	12345.4	47120.9	43876.7	51099.2	32858.9	32504.3	36967.2	11.49	5.88	6.16	13.94	23.25
High	Master Protein	P78406	mRNA export factor OS=Homo sapiens GN=RAE1 PE=1 SV=1	0	FALSE	21.149	24	6	11	6	368	40.9	7.83	30.63	6	0	1.546	1.089	0.799	1.001					0.276798	0.963571	0.00460408	0.97489					3469.73	4926.54	5362.64	74888.2	93734.5	74788.5							2.53	9.48	20.89	21.98	16.14
High	Master Protein	P61289	Proteasome activator complex subunit 3 OS=Homo sapiens GN=PSME3 PE=1 SV=1	0	FALSE	21.149	18	4	16	4	254	29.5	5.95	51.2	4	0	1.198	1.008	1.256	1.012					0.665246	0.992371	0.134948	0.993341					15677.7	18622.2	18779.9	29539	23517	29175.9							22.42	4.43	18.15	2.88	13.24
High	Master Protein	Q9BVJ6	U3 small nucleolar RNA-associated protein 14 homolog A OS=Homo sapiens GN=UTP14A PE=1 SV=1	0	FALSE	21.136	10	5	15	5	771	87.9	7.87	49.78	5	0	1.1	1.023	1.008	1.043	0.954	0.978	1.169	1.143	0.928529	0.992041	0.999548	0.923314	0.914262	0.792265	0.31583	0.559439	7162.95	7700.88	7876.94	16507.4	16374	15819.9	3446.77	3364.38	3289.76	4977.14	5092.57	5820.64	5.92	7.79	7.18	10.26	4.45
High	Master Protein	Q9BVP2	Guanine nucleotide-binding protein-like 3 OS=Homo sapiens GN=GNL3 PE=1 SV=2	0	FALSE	21.1	14	7	14	7	549	62	9.16	33.56	7	0	0.933	0.667	1.044	1.012					0.849105	0.0705019	0.954167	0.993341					7028.45	9831.21	6554.64	67880.8	64989.5	67057.9							22.1	6.65	29.37	3.45	9.13
High	Master Protein	Q8IWZ3	Ankyrin repeat and KH domain-containing protein 1 OS=Homo sapiens GN=ANKHD1 PE=1 SV=1	0	FALSE	21.052	2	4	12	2	2542	269.3	5.73	39.84	4	0			1.237	1.172							0.616016	0.83024								3001.64	2425.72	2560.82										22.48	49.71
High	Master Protein	P10599	Thioredoxin OS=Homo sapiens GN=TXN PE=1 SV=3	0	FALSE	21.038	40	5	36	5	105	11.7	4.92	104.64	5	0	0.948	1.043	0.942	1	1.047	1.027	1.022	0.989	0.853297	0.966335	0.603361	0.967216	0.979288	0.977781	0.981218	0.586001	19428.7	17663	18426.6	145948	154988	145996	173911	177388	182120	103643	107107	105938	37.7	3.05	8.62	5.29	7.87
High	Master Protein	P30837	Aldehyde dehydrogenase X, mitochondrial OS=Homo sapiens GN=ALDH1B1 PE=1 SV=3	0	FALSE	21.023	18	7	12	6	517	57.2	6.8	37.95	7	0			0.889	1.008			0.593	0.868			0.455536	0.993341			2.85658e-11	0.000586315				23344.7	26255.7	23155.7				58849	40217.3	34926.3				5.18	14.96
High	Master Protein	O00232	26S proteasome non-ATPase regulatory subunit 12 OS=Homo sapiens GN=PSMD12 PE=1 SV=3	0	FALSE	21.012	14	6	15	6	456	52.9	7.65	55.13	6	0	1.189	1.05	1.071	1.066	0.957	1.059	0.871	0.988	0.719853	0.958975	0.86648	0.84168	0.919528	0.998604	0.255054	0.608071	13657	15461.6	16232.5	55496.3	51793.4	52077	18548.4	16759.7	17756.3	27095.8	23874	23587.7	12.28	10.35	12.43	8.41	6.57
High	Master Protein	Q96QK1	Vacuolar protein sorting-associated protein 35 OS=Homo sapiens GN=VPS35 PE=1 SV=2	0	FALSE	20.957	9	7	23	7	796	91.6	5.49	65.88	7	0	0.968	1.062	1.089	1.132	1.068	1.166	0.935	1.094	0.904603	0.966856	0.822044	0.60635	0.973501	0.741499	0.738597	0.777235	9180.98	8367.82	8885.11	35335.9	32449	31219.6	18808.7	17222.9	20083.4	22126	18896.7	20677.9	15.67	10.78	19.9	8.76	5.04
High	Master Protein	P19623	Spermidine synthase OS=Homo sapiens GN=SRM PE=1 SV=1	0	FALSE	20.949	21	6	12	6	302	33.8	5.49	39.96	6	0	0.829	1.147	1.019	0.971					0.407752	0.731224	0.983367	0.911502					19417.2	14036.5	16105.8	55793.1	54760.1	57484.5							9.44	16.61	35.74	12.67	9.91
High	Master Protein	Q9Y3T9	Nucleolar complex protein 2 homolog OS=Homo sapiens GN=NOC2L PE=1 SV=4	0	FALSE	20.944	10	8	12	8	749	84.9	5.62	33.96	8	0			1.117	1.167							0.634141	0.155552								91471.2	81873.1	78375.9										6.14	5.52
High	Master Protein	P52565	Rho GDP-dissociation inhibitor 1 OS=Homo sapiens GN=ARHGDIA PE=1 SV=3	0	FALSE	20.902	27	6	34	6	204	23.2	5.11	112.54	6	0	1.027	1.041	0.952	0.932	1.018	1.05	0.886	0.935	0.964641	0.943879	0.673944	0.600533	0.98819	0.987802	0.349887	0.083489	80185.8	79056	82328.9	88645.8	93100.2	95089.1	111074	107720	113110	44280	41922.5	39214.7	9.16	9.19	4.68	7.85	5.92
High	Master Protein	Q9Y262	Eukaryotic translation initiation factor 3 subunit L OS=Homo sapiens GN=EIF3L PE=1 SV=1	0	FALSE	20.893	15	7	26	7	564	66.7	6.34	75.51	7	0	0.818	1.192	0.962	0.962	1.084	1.107	0.995	1.06	0.759881	0.853907	0.765402	0.878047	0.919528	0.953082	0.954651	0.957859	3654.02	2507.04	2989.6	55572.8	57764	57778.9	37908.1	37118	41075.5	39408.3	36988.6	39196.9	48.31	63.15		1.1	19.9
High	Master Protein	Q04760	Lactoylglutathione lyase OS=Homo sapiens GN=GLO1 PE=1 SV=4	0	FALSE	20.757	32	8	16	8	184	20.8	5.31	43.6	8	0			1.108	1.074			0.888	1.038			0.685889	0.781174			0.367186	0.971977				233224	210467	217064				19836.6	16975.4	17614.6				4.36	8.78
High	Master Protein	Q13526	Peptidyl-prolyl cis-trans isomerase NIMA-interacting 1 OS=Homo sapiens GN=PIN1 PE=1 SV=1	0	FALSE	20.724	34	4	10	4	163	18.2	8.82	35.16	4	0	1.766	1.505	1.251	1.045					0.179907	0.435475	0.150134	0.927797					1748.13	2051.54	3087.54	41542.9	33203.8	39736.1								35.19	2.95	9.22	10.68
High	Master Protein	P46776	60S ribosomal protein L27a OS=Homo sapiens GN=RPL27A PE=1 SV=2	0	FALSE	20.649	39	6	35	6	148	16.6	11	98.46	6	0	1.323	1.455	1.056	1.069	1.086	1.154	0.951	1.078	0.423291	0.104035	0.92082	0.852142	0.919528	0.792265	0.80755	0.889346	10041.3	9129.35	13284.3	46938.7	44465.5	43889.1	108355	101897	117630	147200	129915	140041	23.87	3.79	30.94	8.79	8.05
High	Master Protein	Q13155	Aminoacyl tRNA synthase complex-interacting multifunctional protein 2 OS=Homo sapiens GN=AIMP2 PE=1 SV=2	0	FALSE	20.645	19	5	24	5	320	35.3	8.22	76.7	5	0	1.145	1.467	0.888	0.958	1.113	1.122	1.056	1.038	0.73188	0.00469033	0.444898	0.916756	0.885129	0.911607	0.909766	0.957859	25610.5	19983.1	29317.1	23526.9	26502.9	24557.9	127982	126960	142466	94915.6	96575.3	100271	22.69	29.1	25.52	16.1	18.75
High	Master Protein	Q13596	Sorting nexin-1 OS=Homo sapiens GN=SNX1 PE=1 SV=3	0	FALSE	20.619	12	6	17	5	522	59	5.15	53.67	6	0			1.039	0.959	1.063	1.228	0.764	0.832			0.954245	0.918416	0.979288	0.392177	0.0219399	0.0206942				22341.5	21511.6	23300	4685.38	4056.11	4979	2044.06	1876.23	1560.74				5.77	11.96
High	Master Protein	P14314	Glucosidase 2 subunit beta OS=Homo sapiens GN=PRKCSH PE=1 SV=2	0	FALSE	20.615	11	5	20	5	528	59.4	4.41	58.34	5	0	1.058	1.083	0.957	0.984	1.041	1.099	1.08	1.16	0.860431	0.793587	0.798558	0.944429	0.981483	0.977781	0.784872	0.340918	56200.6	54903.3	59467.7	45161.8	47201.4	45887.4	15543.3	14710.3	16173.4	9872.18	9191.54	10663.8	15.8	4.82	13.06	9.92	14.63
High	Master Protein	Q7Z4V5	Hepatoma-derived growth factor-related protein 2 OS=Homo sapiens GN=HDGFRP2 PE=1 SV=1	0	FALSE	20.614	8	6	25	6	671	74.3	7.49	77.82	6	0	1.101	1.034	0.985	0.982	1.083	1.037	1.07	1.072	0.697051	0.960112	0.953961	0.988511	0.919528	0.978704	0.827698	0.912051	116082	123601	127810	10439.4	10599	10628.4	28887.5	30194.8	31297.4	12309.3	12283.7	13171.4	12.13	10.01	11.3	7.71	9.18
High	Master Protein	Q15637	Splicing factor 1 OS=Homo sapiens GN=SF1 PE=1 SV=4	0	FALSE	20.607	9	6	25	6	639	68.3	8.98	70.17	6	0	0.877	0.994	1.039	0.989	1.031	1.068	0.993	0.935	0.362748	0.963731	0.970133	0.946239	0.998628	0.987802	0.954651	0.196855	50233.6	44320.8	44035	70449	67820.6	71214	11419	11020.6	11771	15415.3	16383.3	15315	10.31	4.32	7.46	8.89	7.74
High	Master Protein	P09382	Galectin-1 OS=Homo sapiens GN=LGALS1 PE=1 SV=2	0	FALSE	20.59	41	6	19	6	135	14.7	5.5	64.85	6	0			1.04	1.075			0.984	1.043			0.967333	0.781172			0.94262	0.977515				186972	179764	173920				121929	114972	119922				6.53	2.23
High	Master Protein	Q5JTV8	Torsin-1A-interacting protein 1 OS=Homo sapiens GN=TOR1AIP1 PE=1 SV=2	0	FALSE	20.59	11	7	22	7	583	66.2	8.18	67.02	7	0	1.052	1.199	0.991	0.934	1.07	0.975	0.972	1.208	0.889427	0.289569	0.930844	0.762814	0.965633	0.792265	0.920369	0.110649	50954.8	44733.9	53623.8	41428.4	41805.9	44365.9	7984.67	8761.56	8546.02	8919.12	7176.73	8668.49	3.14	12.89	8.42	8.54	2.01
High	Master Protein	Q15005	Signal peptidase complex subunit 2 OS=Homo sapiens GN=SPCS2 PE=1 SV=3	0	FALSE	20.583	18	2	31	2	226	25	8.47	158.29	2	0	1.544	1.315	1.086	0.93	1.223	1.192	0.832	1.216	0.423416	0.726434	0.893154	0.918927	0.222625	0.612011	0.0980189	0.0955437	1576.67	1851.66	2434.38	3465.32	3190.76	3727.38	4465.63	4579.87	5460.35	9782.43	6695.78	8142.24			7.97	17.03	10.6
High	Master Protein	Q00059	Transcription factor A, mitochondrial OS=Homo sapiens GN=TFAM PE=1 SV=1	0	FALSE	20.583	35	9	17	9	246	29.1	9.72	52.05	9	0	0.817	0.85	1.087	1.111			0.982	1.007	0.514535	0.644955	0.801767	0.518775			0.932263	0.761437	8267.61	7946.35	6755.75	119344	109827	107377				89041.9	86893.4	87464.7	14.41	19.87	22.02	3.26	1.12
High	Master Protein	Q9UI08	Ena/VASP-like protein OS=Homo sapiens GN=EVL PE=1 SV=2	0	FALSE	20.576	15	4	19	4	416	44.6	8.84	68.62	4	0	0.9	1.032			1.052	1.008			0.617169	0.977539			0.979288	0.935014			32205.4	28074.2	28968.7				27440	28628.7	28867.1				17.05	2	13.46
High	Master Protein	P23193	Transcription elongation factor A protein 1 OS=Homo sapiens GN=TCEA1 PE=1 SV=2	0	FALSE	20.572	21	6	12	6	301	33.9	8.38	41	6	0	0.914	0.993	0.892	0.949					0.571488	0.962732	0.562481	0.894612					52752.4	48552.2	48208.3	19112.2	21438	20133.9							7.1	6.55	10.19	5.96	4.93
High	Master Protein	Q4G0J3	La-related protein 7 OS=Homo sapiens GN=LARP7 PE=1 SV=1	0	FALSE	20.561	13	6	10	6	582	66.9	9.55	27.11	6	0			1.113	1.145			1.114	1.059			0.734184	0.600135			0.613705	0.957859				22734.4	20418.4	19850.1				11570.5	12171.6	12893.6				8.31	3.84
High	Master Protein	A6NHR9	Structural maintenance of chromosomes flexible hinge domain-containing protein 1 OS=Homo sapiens GN=SMCHD1 PE=1 SV=2	0	FALSE	20.546	4	7	13	7	2005	226.2	7.3	36.88	7	0	1.023	1.265	0.908	0.96					0.975898	0.518902	0.478639	0.878047					11066.6	8950.57	11322.1	45298.6	49872.9	47175							15.39	20.88	24.32	8.25	7.75
High	Master Protein	Q13098	COP9 signalosome complex subunit 1 OS=Homo sapiens GN=GPS1 PE=1 SV=4	0	FALSE	20.543	14	5	23	5	491	55.5	6.74	72.73	5	0	1.252	1.072	1.053	0.96	0.937	0.919	0.97	1.052	0.627219	0.943879	0.933095	0.918416	0.793012	0.444143	0.922921	0.990588	9204.58	10748.9	11520.5	24351	23129.2	25365.5	8711.19	8876.12	8160.21	5430.8	5006.55	5267.88	45.38	27.61	31.87	8.1	12.29
High	Master Protein	Q15019	Septin-2 OS=Homo sapiens GN=SEPT2 PE=1 SV=1	0	FALSE	20.53	20	6	17	6	361	41.5	6.6	49.01	6	0	0.694	0.674	0.986	1.061	0.974	1.016	1.069	1.016	0.195167	0.156501	0.924281	0.902534	0.919528	0.964412	0.823586	0.912677	6225.41	6405.54	4318.81	23431.3	23770.2	22078.4	48264.6	46289.1	47020.9	5835.65	6141.07	6237.3	5.73	10.91	36.21	7.65	7.84
High	Master Protein	P62913	60S ribosomal protein L11 OS=Homo sapiens GN=RPL11 PE=1 SV=2	0	FALSE	20.457	26	6	34	6	178	20.2	9.6	97.07	6	0	0.878	1.029	1.099	1.045	1.139	1.148	1.032	1.072	0.343082	0.969678	0.742261	0.918416	0.76525	0.792265	0.954651	0.910977	125908	107420	110574	131643	119782	125930	136156	135088	155118	81810.8	78741	84396	4.75	25.33	30.65	10.78	8.1
High	Master Protein	Q9UKD2	mRNA turnover protein 4 homolog OS=Homo sapiens GN=MRTO4 PE=1 SV=2	0	FALSE	20.418	25	5	9	5	239	27.5	8.29	33.24	5	0			1.011	1.048							0.982111	0.920538								23452.2	23208.1	22371.2										8.42	13.97
High	Master Protein	Q93009	Ubiquitin carboxyl-terminal hydrolase 7 OS=Homo sapiens GN=USP7 PE=1 SV=2	0	FALSE	20.375	8	7	15	7	1102	128.2	5.55	41.42	7	0	0.951	0.984	1.103	1.069			0.949	1.091	0.860164	0.951797	0.740594	0.86189			0.823586	0.86944	19575	18930.4	18624.5	46245.6	41922.6	43259.7				7204.13	6267.28	6839.17	18.54	12.69	24.56	6.63	10.29
High	Master Protein	Q92688	Acidic leucine-rich nuclear phosphoprotein 32 family member B OS=Homo sapiens GN=ANP32B PE=1 SV=1	0	FALSE	20.291	27	8	17	6	251	28.8	4.06	52.04	8	2	1.406	1.227	1.155	0.985	1.12	1.061	0.953	1.034	0.000769972	0.195708	0.393074	0.919701	0.833353	0.995675	0.819275	0.957859	50099.9	57422.7	70452.8	89776.7	77709.9	91169.4	30448.9	32150.9	34101.7	18605.6	17144.9	17729.1	33.49	12.01	28.97	2.96	11.61
High	Master Protein	O95793	Double-stranded RNA-binding protein Staufen homolog 1 OS=Homo sapiens GN=STAU1 PE=1 SV=2	0	FALSE	20.249	13	6	11	5	577	63.1	9.44	36.28	6	1	0.739	0.695	0.909	1.005					0.463548	0.231194	0.408621	0.99067					4278.12	4547.4	3159.95	52231.4	57473	51957.6							11.78	31.63	13.44	5.23	2.86
High	Master Protein	P49748	Very long-chain specific acyl-CoA dehydrogenase, mitochondrial OS=Homo sapiens GN=ACADVL PE=1 SV=1	0	FALSE	20.187	14	6	12	6	655	70.3	8.75	36.07	6	0	1.029	1.253	1.174	0.99					0.986823	0.595604	0.426075	0.967216					9725.41	7989.5	10011.9	32671.2	27833.6	32996.7							35.35	13.91	21.17	9.79	5.39
High	Master Protein	P78347	General transcription factor II-I OS=Homo sapiens GN=GTF2I PE=1 SV=2	0	FALSE	20.076	8	7	14	7	998	112.3	6.39	37.99	7	0	1.338	1.303	1.008	1.012	1.07	1.129	1.132	1.133	0.561532	0.643981	0.990394	0.989294	0.967946	0.911607	0.533754	0.44327	4299.85	4417.08	5754.52	19266.1	19117.6	19040.8	20740.9	19658.5	22189.3	21746.7	21726.1	24613.2	11.4	10.68	7.21	17.66	10.67
High	Master Protein	P50897	Palmitoyl-protein thioesterase 1 OS=Homo sapiens GN=PPT1 PE=1 SV=1	0	FALSE	20.057	22	4	11	4	306	34.2	6.52	35.06	4	0	0.954	0.876	1.21	1.026					0.893908	0.739308	0.359022	0.962813					5146.62	5606.19	4911.39	16441.4	13593.3	16029.7							42.25	11.62	14.45	4.5	7.54
High	Master Protein	Q99575	Ribonucleases P/MRP protein subunit POP1 OS=Homo sapiens GN=POP1 PE=1 SV=2	0	FALSE	20.052	8	6	10	6	1024	114.6	9.22	31.06	6	0			1.021	1.087							0.986355	0.84168								20306.7	19887.9	18675.4										7.53	4.51
High	Master Protein	Q16822	Phosphoenolpyruvate carboxykinase [GTP], mitochondrial OS=Homo sapiens GN=PCK2 PE=1 SV=3	0	FALSE	20.044	13	7	16	7	640	70.7	7.62	44.26	7	0	1.155	1.433	1.031	1.054			0.988	1.084	0.849105	0.250818	0.976488	0.912876			0.948418	0.830555	8136.29	6557.82	9399.54	32024.1	31071.3	30376.9				32036.3	29183.9	31648.7	38.93	85.66	35.73	1.59	12.88
High	Master Protein	Q9UBB4	Ataxin-10 OS=Homo sapiens GN=ATXN10 PE=1 SV=1	0	FALSE	19.998	15	6	11	6	475	53.5	5.25	33.82	6	0	1.143	1.779	0.969	0.967					0.852655	0.006878	0.870852	0.918416					10184.1	6546.02	11642.1	32512.1	33543.8	33618.7							13.62	62.45	22.05	7.95	5.96
High	Master Protein	Q15437	Protein transport protein Sec23B OS=Homo sapiens GN=SEC23B PE=1 SV=2	0	FALSE	19.974	8	5	13	3	767	86.4	6.89	37.45	5	2	0.877	0.755	1	1.05					0.852655	0.495832	0.953961	0.920538					2657.47	3084.85	2329.87	40292.5	40300.3	38380.8							2.87	1.69	26.88	5.1	1.61
High	Master Protein	Q63HN8	E3 ubiquitin-protein ligase RNF213 OS=Homo sapiens GN=RNF213 PE=1 SV=3	0	FALSE	19.965	2	6	12	6	5207	591	6.48	39.73	6	0	1.013	1.091	1.245	1.513	0.991	1.07			0.986823	0.759366	0.718697	0.292974	0.978111	0.985252			44114.9	40955.8	44671.4	1312.36	1054.19	867.17	9524.54	8821.56	9441.08				15.16	9.32	7.16	1.19
High	Master Protein	P53007	Tricarboxylate transport protein, mitochondrial OS=Homo sapiens GN=SLC25A1 PE=1 SV=2	0	FALSE	19.907	21	6	18	6	311	34	9.89	49.34	6	0			1.173	1.067	1.061	1.112	0.972	1			0.309	0.824957	0.979288	0.935055	0.909766	0.714409				75648.1	64471.4	70919.7	29189.5	27849	30956.8	64280.3	62493.2	62467.7				5.01	3.83
High	Master Protein	Q05086	Ubiquitin-protein ligase E3A OS=Homo sapiens GN=UBE3A PE=1 SV=4	0	FALSE	19.885	7	5	9	5	875	100.6	5.22	30.65	5	0	1.059	1.067	1.111	1.092					0.860164	0.85325	0.765402	0.827861					59370.7	58928.8	62853.2	12519.8	11272.5	11468.7							6.17	5.46	12.47	3.66	10.07
High	Master Protein	O14646	Chromodomain-helicase-DNA-binding protein 1 OS=Homo sapiens GN=CHD1 PE=1 SV=2	0	FALSE	19.871	5	7	11	7	1710	196.6	7.14	26.6	7	0	1.365	1.389	0.941	0.999	0.941	1.082			0.480729	0.434191	0.817991	0.99067	0.803443	0.978704			4831.89	4748.77	6595.36	13618.7	14465.2	13636.1	11201.1	9741.69	10536.8				44.41	33.66	23.4	3.07	6.91
High	Master Protein	Q9Y3C6	Peptidyl-prolyl cis-trans isomerase-like 1 OS=Homo sapiens GN=PPIL1 PE=1 SV=1	0	FALSE	19.867	38	5	21	5	166	18.2	7.99	63.36	5	0	1.118	1.359	1.082	1.149	1.315	1.298	1.141	1.232	0.743691	0.0218501	0.824489	0.294328	0.0202582	0.0812858	0.480912	0.00833191	31848.2	26202.6	35608	67752.1	62628.9	58964.2	5880.74	5961.65	7736.09	52309.2	48427.6	59662	22.61	21.05	24.66	10.15	6.6
High	Master Protein	O60341	Lysine-specific histone demethylase 1A OS=Homo sapiens GN=KDM1A PE=1 SV=2	0	FALSE	19.822	8	5	14	5	852	92.8	6.52	46.03	5	0	0.969	1.068	1.01	0.966					0.87748	0.943879	0.977358	0.923314					13216.6	11991.5	12809.1	24549.1	24298.8	25405.1							12.18	12.86	17.72	9.92	2.96
High	Master Protein	Q14141	Septin-6 OS=Homo sapiens GN=SEPT6 PE=1 SV=4	0	FALSE	19.82	18	6	17	4	434	49.7	6.67	57.16	6	2	0.97	0.954	1.096	1.041	1.061	1.114			0.870982	0.822762	0.78072	0.936412	0.979288	0.926309			38248.4	38878.4	37096	41127.5	37519.6	39496.4	19820.8	18874.5	21027.6				9.91	15.77	1.79	15.05	3.34
High	Master Protein	Q14166	Tubulin--tyrosine ligase-like protein 12 OS=Homo sapiens GN=TTLL12 PE=1 SV=2	0	FALSE	19.818	11	5	12	5	644	74.4	5.53	45.06	5	0	1.62	2.026	1.044	1.051					0.294113	0.0380895	0.948362	0.918416					2222.81	1777.48	3601.08	31175.9	29875.4	29651.3									40.36	8.16	3.26
High	Master Protein	Q9H4E7	Differentially expressed in FDCP 6 homolog OS=Homo sapiens GN=DEF6 PE=1 SV=1	0	FALSE	19.798	13	7	15	7	631	73.9	6.05	42.26	7	0	1.061	0.914	0.939	0.977	0.971	0.97			0.948262	0.691539	0.875755	0.971001	0.919528	0.792265			19992.3	23212.8	21208.6	8139.84	8673.02	8330.63	21717.1	21731.1	21080.8				22.34	13.98	8.57	14.92	9.09
High	Master Protein	Q96G46	tRNA-dihydrouridine(47) synthase [NAD(P)(+)]-like OS=Homo sapiens GN=DUS3L PE=1 SV=2	0	FALSE	19.781	12	4	7	4	650	72.5	8.05	33.38	4	0	0.935	0.887	1.089	0.933					0.909809	0.7679	0.917011	0.927797					3718.19	3920.05	3478.27	2093.73	1922.81	2244.27							28.98	18.65	10.09	44.61	33.08
High	Master Protein	Q9UNX4	WD repeat-containing protein 3 OS=Homo sapiens GN=WDR3 PE=1 SV=1	0	FALSE	19.727	8	5	8	5	943	106	6.64	30.73	5	0	1.243	1.192	1.08	0.833	0.93	1.064			0.651317	0.686204	0.893154	0.610897	0.771318	0.988535			9324.53	9729.3	11593.6	5572.02	5157.22	6691.11	13881.9	12141.8	12914.2				29.07	19.24	14.49	6.01	22.22
High	Master Protein	Q92890	Ubiquitin fusion degradation protein 1 homolog OS=Homo sapiens GN=UFD1L PE=1 SV=3	0	FALSE	19.712	21	7	10	7	307	34.5	6.7	29.65	7	0			0.94	0.998	1.039	1.155					0.6952	0.975928	0.986334	0.792265						45941.6	48885.1	46051.5	22573.9	20300	23453.9							5.4	4.35
High	Master Protein	Q9H6T3	RNA polymerase II-associated protein 3 OS=Homo sapiens GN=RPAP3 PE=1 SV=2	0	FALSE	19.695	11	7	11	7	665	75.7	6.84	31.1	7	0	1.065	1.21	1.076	1.015					0.970816	0.595604	0.865791	0.988566					12915.6	11375.9	13759.2	29671.1	27577.8	29220.7							8.21	12.68	12.67	7.24	6.59
High	Master Protein	P15927	Replication protein A 32 kDa subunit OS=Homo sapiens GN=RPA2 PE=1 SV=1	0	FALSE	19.671	23	6	17	6	270	29.2	6.15	39.89	6	0	1.007	1.536	1.003	0.985	1.008	1.035	1.189	1.401	0.993955	0.399472	0.953961	0.933604	0.979288	0.978704	0.211109	1.38825e-05	3053.14	2002.29	3076.03	47115.9	46954.5	47822.5	13713.7	13358.2	13826	10174.9	8634	12094.4			11.83	4.71	4.25
High	Master Protein	Q9NR50	Translation initiation factor eIF-2B subunit gamma OS=Homo sapiens GN=EIF2B3 PE=1 SV=1	0	FALSE	19.659	16	6	11	6	452	50.2	6.47	33.69	6	0			1.082	1.146							0.832681	0.433546								49366.7	45607.5	43089.3										6.87	1.67
High	Master Protein	Q8NBJ5	Procollagen galactosyltransferase 1 OS=Homo sapiens GN=COLGALT1 PE=1 SV=1	0	FALSE	19.639	10	7	12	7	622	71.6	7.31	38.07	7	0			0.698	0.724			0.985	1.064			0.000644762	0.00604877			0.943568	0.947046				18322.3	26245.8	25296.1				80068.3	74136.4	78861.6				8.91	16.29
High	Master Protein	Q8NFW8	N-acylneuraminate cytidylyltransferase OS=Homo sapiens GN=CMAS PE=1 SV=2	0	FALSE	19.633	19	6	8	6	434	48.3	7.93	31.68	6	0	1.095	1.559	0.993	1.045			0.99	1.086	0.94303	0.308057	0.940422	0.924502			0.95326	0.842858	3438.68	2415.14	3766.35	24045.9	24206.5	23018				21697.7	19768.2	21473	31.61		36.41	7.06	4.02
High	Master Protein	P50213	Isocitrate dehydrogenase [NAD] subunit alpha, mitochondrial OS=Homo sapiens GN=IDH3A PE=1 SV=1	0	FALSE	19.624	20	6	15	6	366	39.6	6.92	44.91	6	0	0.83	1.143	1.065	1.048	1.018	1.122			0.543903	0.878913	0.893077	0.923314	0.986334	0.911607			7717.97	5603.2	6402.85	39061.6	36663.1	37275	24369.9	22110.6	24806				16.86	34.92	23.74	2.94	10.32
High	Master Protein	Q969S3	Zinc finger protein 622 OS=Homo sapiens GN=ZNF622 PE=1 SV=1	0	FALSE	19.613	15	5	11	5	477	54.2	6.15	33.09	5	0			0.977	0.983			0.935	1.078			0.888802	0.929889			0.745286	0.900227				42282	43284.1	43008.8				18096.7	15705.8	16924.6				3.91	10.93
High	Master Protein	Q9NNW7	Thioredoxin reductase 2, mitochondrial OS=Homo sapiens GN=TXNRD2 PE=1 SV=3	0	FALSE	19.595	10	5	16	4	524	56.5	7.5	53.1	5	0			0.968	0.888			1.073	1.082			0.779399	0.204993			0.823586	0.871689				77949.6	80494.8	87821.4				15219.2	15090.8	16325.1				1.9	6.45
High	Master Protein	P08575	Receptor-type tyrosine-protein phosphatase C OS=Homo sapiens GN=PTPRC PE=1 SV=2	0	FALSE	19.486	7	6	14	6	1304	147.2	6.15	42.86	6	0	1.099	1.028	1.333	1.584	1.071	1.126	1.321	1.327	0.849086	0.980715	0.524177	0.165732	0.964525	0.911607	0.0260792	0.0151191	23424	25052.2	25752.2	1621.04	1216.09	1023.41	2729.27	2595.97	2922.22	1288.03	1283	1702.07	6.26	7.52	4.54	40.71	28.05
High	Master Protein	Q96K76	Ubiquitin carboxyl-terminal hydrolase 47 OS=Homo sapiens GN=USP47 PE=1 SV=3	0	FALSE	19.481	6	5	9	5	1375	157.2	5.08	28.66	5	0	1.106	0.806	0.907	0.996					0.93807	0.557521	0.78072	0.995742					4156.47	5700.66	4596.63	7058.36	7784.49	7085.87							6.55	24.92	22.36	5.93	3.82
High	Master Protein	P48444	Coatomer subunit delta OS=Homo sapiens GN=ARCN1 PE=1 SV=1	0	FALSE	19.452	16	7	11	7	511	57.2	6.21	28.42	7	0	1.021	1.031	1.072	1.061					0.994332	0.966335	0.866137	0.853254					41116.2	40697.7	41959.5	70767.6	66000.3	66714.3							19.98	19.29	15.62	5.65	3.11
High	Master Protein	Q8WYP5	Protein ELYS OS=Homo sapiens GN=AHCTF1 PE=1 SV=3	0	FALSE	19.241	3	5	9	5	2266	252.3	6.6	33.55	5	0	1.02	1.236	0.871	0.963					0.999455	0.799088	0.436328	0.923314					2973.32	2453.2	3031.41	18761.3	21538.5	19487.8							6.56		15.01	4.35	5.89
High	Master Protein	P54687	Branched-chain-amino-acid aminotransferase, cytosolic OS=Homo sapiens GN=BCAT1 PE=1 SV=3	0	FALSE	19.204	12	5	14	5	386	42.9	5.3	36.73	5	0			0.947	0.955			0.949	1.048			0.651783	0.826824			0.803191	0.998519				59886.8	63219	62710.7				19257.7	17443.8	18283.4				2.52	9.1
High	Master Protein	Q8WU79	Stromal membrane-associated protein 2 OS=Homo sapiens GN=SMAP2 PE=1 SV=1	0	FALSE	19.196	23	8	12	8	429	46.8	8.87	32.08	8	0			0.935	1.083			1.015	1.038			0.683336	0.837487			0.988389	0.979866				42603.5	45553.6	39344				7065.59	6908.98	7169.5				4.79	4.4
High	Master Protein	Q99873	Protein arginine N-methyltransferase 1 OS=Homo sapiens GN=PRMT1 PE=1 SV=2	0	FALSE	19.19	18	5	10	5	361	41.5	5.43	33.89	5	0	0.838	1.037	1.044	1.09					0.773353	0.997521	0.951107	0.781174					3715.34	3002.25	3113.3	44257.2	42391.7	40615.5							33.37		26.15	5.87	6.3
High	Master Protein	Q9NVZ3	Adaptin ear-binding coat-associated protein 2 OS=Homo sapiens GN=NECAP2 PE=1 SV=1	0	FALSE	19.179	36	6	15	6	263	28.3	8.38	41.42	6	0	1.068	1.118	1.002	1.194			1.117	1.072	0.970816	0.863538	0.958903	0.371105			0.613207	0.931151	9132.98	8725.71	9757.87	24014.3	23969.2	20109.2				5415.67	5642.02	6047.02	6.95	2.87	6.63	16.55	3.92
High	Master Protein	Q15021	Condensin complex subunit 1 OS=Homo sapiens GN=NCAPD2 PE=1 SV=3	0	FALSE	19.154	6	7	11	7	1401	157.1	6.61	36.98	7	0	0.958	1.086	1.074	0.912	0.85	1.063			0.84548	0.779902	0.870852	0.691016	0.141887	0.989179			37062.1	32691.3	35489.2	29195.3	27194.5	32001.3	11912.7	9525.81	10125.9				25.17	12.29	22.57	7.94	8.37
High	Master Protein	P69905	Hemoglobin subunit alpha OS=Homo sapiens GN=HBA1 PE=1 SV=2	0	FALSE	19.11	28	3	21	3	142	15.2	8.68	80.02	3	0	0.841	0.906	1.128	1.065			1.053	1.056	0.805561	0.834685	0.565526	0.837487			0.920369	0.977204	2863.29	2660.88	2409.45	103660	91873.8	97356.1				37833.9	37725.1	39852.5			23.17	20.22	24.55
High	Master Protein	Q9NQ29	Putative RNA-binding protein Luc7-like 1 OS=Homo sapiens GN=LUC7L PE=1 SV=1	0	FALSE	19.091	14	5	20	2	371	43.7	9.92	59.83	5	0	0.924	0.799	1.126	0.714					0.909396	0.571805	0.878921	0.518775					3309.04	3827.18	3058.27	827.175	734.305	1157.75							0.8	23.84	8.68	27.1
High	Master Protein	Q9NQC3	Reticulon-4 OS=Homo sapiens GN=RTN4 PE=1 SV=2	0	FALSE	19.087	4	2	14	2	1192	129.9	4.5	48.83	2	0	0.83	0.689	0.891	1.008			1.051	0.971	0.108803	0.000285961	0.252236	0.99067			0.922886	0.39719	73696	88786.8	61190.7	74346.7	83463	73791				26543.3	28728.5	27885.9	13.92	2.09	5.45	7.88	12.22
High	Master Protein	Q01081	Splicing factor U2AF 35 kDa subunit OS=Homo sapiens GN=U2AF1 PE=1 SV=3	0	FALSE	19.08	32	6	29	6	240	27.9	8.81	88.64	6	0	0.899	0.766	0.871	0.727	0.985	0.935	0.994	1.065	0.4642	0.0197628	0.146594	1.32166e-06	0.954146	0.566603	0.954651	0.943431	63382.6	74399.2	56957.2	60194.8	69113.8	82770	32154	33843	31658.5	99589.9	92903.4	98970.3	12.15	14.45	20.92	5.74	15.13
High	Master Protein	P62879	Guanine nucleotide-binding protein G(I)/G(S)/G(T) subunit beta-2 OS=Homo sapiens GN=GNB2 PE=1 SV=3	0	FALSE	19.079	19	5	20	3	340	37.3	6	68.87	5	0	1.322	1.252	0.899	1.08	1.019	1.09			0.58406	0.731191	0.660832	0.86022	0.990222	0.978704			4487.37	4736.2	5931.97	15922	17709.2	14749.1	17128.9	16007.3	17447.1				14.81	4.6	3.51	2.67	4.25
High	Master Protein	Q15056	Eukaryotic translation initiation factor 4H OS=Homo sapiens GN=EIF4H PE=1 SV=5	0	FALSE	19.046	30	6	23	6	248	27.4	7.23	59.45	6	0	1.065	1.072	0.941	0.934	1.026	0.974	1.14	0.965	0.849086	0.837773	0.609663	0.673728	0.998628	0.792265	0.483103	0.302698	136573	135720	145472	60673.4	64504.3	64927.8	21410.4	22564.7	21973.8	32315.8	38159.8	36832.1	5.69	11.18	3.02	9.73	11.17
High	Master Protein	O00487	26S proteasome non-ATPase regulatory subunit 14 OS=Homo sapiens GN=PSMD14 PE=1 SV=1	0	FALSE	19.036	14	4	17	4	310	34.6	6.52	51.8	4	0	1.048	0.893	1.116	1.037	1.058	1.054			0.975518	0.66956	0.642139	0.929889	0.979288	0.988535			14589.2	17121	15292.7	82834.4	74244.7	79904	21878.5	21968.7	23155.2				28.23	3.51	30.28	6.9	3.64
High	Master Protein	Q15819	Ubiquitin-conjugating enzyme E2 variant 2 OS=Homo sapiens GN=UBE2V2 PE=1 SV=4	0	FALSE	19.026	40	6	14	2	145	16.4	8.09	42.17	6	4	1.065	0.961	1.064	1.154	1.108	1.236	0.986	0.985	0.93807	0.881457	0.900422	0.22234	0.909797	0.354075	0.943568	0.559439	18301.8	20298.4	19498.2	74455.9	70009.4	64518.6	20924.8	18767.3	23191.1	26486.8	26503	26111.8	6.35	1.45	8.79	9.46	12.98
High	Master Protein	P30405	Peptidyl-prolyl cis-trans isomerase F, mitochondrial OS=Homo sapiens GN=PPIF PE=1 SV=1	0	FALSE	19.005	34	8	13	6	207	22	9.38	31.88	8	1			1.045	1.042			1.054	1.041			0.952229	0.920538			0.919975	0.971977				161200	154227	154764				28111.3	28460.8	29621.7				5.03	2.88
High	Master Protein	Q8NB90	Spermatogenesis-associated protein 5 OS=Homo sapiens GN=SPATA5 PE=1 SV=3	0	FALSE	18.964	8	5	11	4	893	97.8	5.66	39.35	5	0	1.263	1.027	1.078	1.134					0.665518	0.997521	0.893154	0.824973					6620.64	8143.05	8360.84	6231.3	5782.5	5496.81							22.63	11.76	11.79	21.13	11.1
High	Master Protein	B0I1T2	Unconventional myosin-Ig OS=Homo sapiens GN=MYO1G PE=1 SV=2	0	FALSE	18.958	8	7	12	7	1018	116.4	8.73	35.59	7	0	0.78	0.979			1.27	1.322			0.0147614	0.917178			0.078106	0.0452707			74867.5	59669.6	58405.7				57441	55168.6	72931.6				5.87	13.13	1.6
High	Master Protein	P61086	Ubiquitin-conjugating enzyme E2 K OS=Homo sapiens GN=UBE2K PE=1 SV=3	0	FALSE	18.921	33	5	14	5	200	22.4	5.44	49.52	5	0	0.936	0.864	0.968	1.014			0.874	0.881	0.872237	0.723271	0.814423	0.992146			0.349887	0.0764342	4805.71	5207.01	4496.99	51882.6	53595.3	51165.6				6298.59	6247.81	5504.64	17.49	32.23	28.22	6.71	12.06
High	Master Protein	P11277	Spectrin beta chain, erythrocytic OS=Homo sapiens GN=SPTB PE=1 SV=5	0	FALSE	18.87	3	5	9	5	2137	246.3	5.27	22.02	5	0			1.294	1.067							0.147616	0.878047								15506.6	11986.2	14527.1										9.95	12.6
High	Master Protein	P31323	cAMP-dependent protein kinase type II-beta regulatory subunit OS=Homo sapiens GN=PRKAR2B PE=1 SV=3	0	FALSE	18.851	19	5	8	4	418	46.3	4.92	28.4	5	1			0.979	0.971							0.952539	0.967216								7985.86	8158.85	8220.94										3.95	1.15
High	Master Protein	P61081	NEDD8-conjugating enzyme Ubc12 OS=Homo sapiens GN=UBE2M PE=1 SV=1	0	FALSE	18.823	37	7	21	7	183	20.9	7.69	61.94	7	0	0.864	0.983	1.029	1.006	1.159	1.159	0.959	1.107	0.267766	0.938704	0.990394	0.993341	0.646092	0.792265	0.827698	0.626907	165783	145709	143287	56155.6	54585.2	55847.4	12994.9	12997	15057.6	41094.9	35597.4	39406.1	11.86	14.44	1.46	10.06	5.66
High	Master Protein	O75179	Ankyrin repeat domain-containing protein 17 OS=Homo sapiens GN=ANKRD17 PE=1 SV=3	0	FALSE	18.802	3	6	16	3	2603	274.1	6.52	49.2	6	2	1.084	1.23	1.023	1.051	1.181	1.164	1.02	1.069	0.925554	0.470852	0.976488	0.928287	0.473469	0.762391	0.988389	0.929243	15659.2	13804.3	16972.9	7616.75	7449.07	7250.25	6477.17	6575.46	7650.66	18509.1	17656.2	18873.8	11	0.06	11.36	7.94	7.25
High	Master Protein	Q15369	Transcription elongation factor B polypeptide 1 OS=Homo sapiens GN=TCEB1 PE=1 SV=1	0	FALSE	18.801	32	4	10	4	112	12.5	4.78	32.13	4	0	1.202	1.083	0.958	1.045					0.849105	0.979775	0.762091	0.918416					1879.57	2087.29	2259.77	53168.9	55495.5	50880.8								6.89	16.88	6.91	7.28
High	Master Protein	Q01844	RNA-binding protein EWS OS=Homo sapiens GN=EWSR1 PE=1 SV=1	0	FALSE	18.795	8	4	25	4	656	68.4	9.33	64.74	4	0	1.285	1.242	0.926	0.898	0.915	0.989	1.078	0.936	0.671867	0.731191	0.579309	0.45731	0.669509	0.906786	0.811913	0.103033	4845.25	5011.68	6223.94	49818.5	53826.5	55487.3	17869.8	16540.4	16357.9	65205.4	75107.9	70283.8	5.9	0.86	43.49	17.65	6.27
High	Master Protein	Q9Y2L1	Exosome complex exonuclease RRP44 OS=Homo sapiens GN=DIS3 PE=1 SV=2	0	FALSE	18.791	7	5	12	5	958	108.9	7.14	32.39	5	0	1.088	0.925	0.957	1.058					0.87748	0.731191	0.830593	0.911106					21844.8	25703.8	23775.9	26495.8	27700.3	25047.9							3.13	10.72	15.8	16.1	10.07
High	Master Protein	Q8WU90	Zinc finger CCCH domain-containing protein 15 OS=Homo sapiens GN=ZC3H15 PE=1 SV=1	0	FALSE	18.787	16	6	16	6	426	48.6	5.31	46.97	6	0	1.059	0.958	1.107	1.009	0.918	0.857	1.012	0.965	0.857238	0.838975	0.781514	0.98334	0.690942	0.0629541	0.992688	0.398817	78290.9	86600	82942.1	15400.9	13910.1	15269.1	25964.7	27814.6	23843.6	19607.7	20572.5	19842.6	15.61	6.29	9.35	31.81	39.3
High	Master Protein	O14777	Kinetochore protein NDC80 homolog OS=Homo sapiens GN=NDC80 PE=1 SV=1	0	FALSE	18.699	11	7	10	7	642	73.9	5.6	29.6	7	0			1.041	0.899							0.958903	0.433546								56856.6	54643.3	63277.1										9.55	12.19
High	Master Protein	Q7L0Y3	Mitochondrial ribonuclease P protein 1 OS=Homo sapiens GN=TRMT10C PE=1 SV=2	0	FALSE	18.647	20	6	14	6	403	47.3	9.36	36.83	6	0	0.844	1.007	0.966	0.967					0.803483	0.968265	0.856301	0.898098					3354.22	2811.8	2830.7	38952.6	40317.8	40285.8							31.12	7.57	29.99	1.94	6.58
High	Master Protein	P35611	Alpha-adducin OS=Homo sapiens GN=ADD1 PE=1 SV=2	0	FALSE	18.642	11	6	12	6	737	80.9	5.83	31.18	6	0	0.747	0.765	0.746	0.973					0.111693	0.104861	0.109801	0.967216					22275.3	21743.9	16635.9	7772.93	10425.7	7991.3							16.37	17.68	17.86	13.97	5.71
High	Master Protein	Q92608	Dedicator of cytokinesis protein 2 OS=Homo sapiens GN=DOCK2 PE=1 SV=2	0	FALSE	18.593	5	7	11	7	1830	211.8	6.87	24.07	7	0	1.105	1.195			0.92	1.177			0.678701	0.300732			0.704632	0.693827			62283.4	57610.5	68839.9				3952.25	3090.09	3636.31				13.15	5.54	2.21
High	Master Protein	Q9UIA9	Exportin-7 OS=Homo sapiens GN=XPO7 PE=1 SV=3	0	FALSE	18.57	6	5	16	5	1087	123.8	6.32	47.47	5	0	1.184	1.129	0.981	0.79	0.939	1.113			0.449663	0.636117	0.944624	0.131793	0.795707	0.926309			29174.5	30600.1	34550.3	17035.7	17359.5	21565.6	20008.3	16871.7	18786.4				10.02	3.81	18.02	10.68	8.63
High	Master Protein	O75439	Mitochondrial-processing peptidase subunit beta OS=Homo sapiens GN=PMPCB PE=1 SV=2	0	FALSE	18.564	14	7	14	6	489	54.3	6.83	39.97	7	0	1.443	1.173	1.027	0.916					0.0021513	0.400318	0.983367	0.696075					31339.8	38553.6	45207.9	31990.2	31142.4	34936.4							16.54	4.82	16.9	8.76	5.61
High	Master Protein	Q9NTI5	Sister chromatid cohesion protein PDS5 homolog B OS=Homo sapiens GN=PDS5B PE=1 SV=1	0	FALSE	18.531	4	5	8	5	1447	164.6	8.47	33.63	5	0	1.152	0.937	1.069	1.036					0.87748	0.849338	0.895951	0.923314					4703.35	5781.55	5417.11	13114.6	12263.2	12654.5							53.32	16.76	30.26	5.98	14.26
High	Master Protein	P49593	Protein phosphatase 1F OS=Homo sapiens GN=PPM1F PE=1 SV=3	0	FALSE	18.527	17	5	22	5	454	49.8	5.1	66.54	5	0	0.808	0.912	0.986	0.93			0.958	1.031	0.468446	0.814496	0.927377	0.730069			0.823586	0.929808	7877.14	6975.68	6361.21	38528.6	39056.6	41422.9				40632.7	37730.5	38915.1	37.52	38.4	36.61	14.91	10.59
High	Master Protein	O43818	U3 small nucleolar RNA-interacting protein 2 OS=Homo sapiens GN=RRP9 PE=1 SV=1	0	FALSE	18.521	13	5	28	5	475	51.8	7.85	70.99	5	0	1.193	1.038	1.105	1.005	1.014	1.075	1.006	1.044	0.379306	0.952576	0.794774	0.989294	0.979288	0.985252	0.988389	0.977515	32213	37022.1	38424.5	15168	13722.9	15090.2	48304.7	45561.7	48961.8	41556.9	40023.7	41791.6	53.41	15.57	11.78	13.12	13.83
High	Master Protein	P61513	60S ribosomal protein L37a OS=Homo sapiens GN=RPL37A PE=1 SV=2	0	FALSE	18.489	49	4	16	4	92	10.3	10.43	52.57	4	0	0.78	1.062	1.145	1.04	1.23	1.075	1.106	1.125	0.0351042	0.884303	0.453156	0.923314	0.187612	0.985252	0.675715	0.471639	42784.1	31418.4	33350.6	196326	171439	188790	22593.7	25855.5	27793.9	26250.8	25804.6	29029.4	23.66	14.29	1.77	9.78	3.74
High	Master Protein	Q09161	Nuclear cap-binding protein subunit 1 OS=Homo sapiens GN=NCBP1 PE=1 SV=1	0	FALSE	18.48	9	5	12	5	790	91.8	6.43	36.45	5	0			1.122	1.089			1.118	1.423			0.685889	0.823904			0.613705	0.000144148				27375.4	24403.7	25133.1				4254.47	3341.14	4754.57				6.24	3.17
High	Master Protein	Q9Y450	HBS1-like protein OS=Homo sapiens GN=HBS1L PE=1 SV=1	0	FALSE	18.48	13	6	11	6	684	75.4	6.61	31.82	6	0	0.907	0.827	1.162	1.025			0.967	1.021	0.88466	0.673431	0.49574	0.967216			0.875207	0.888599	3114.66	3412.21	2823.56	25610.8	22032.7	24995.5				55084	52174.1	53258.2	1.94	3.1	40.2	21.05	22.92
High	Master Protein	P51649	Succinate-semialdehyde dehydrogenase, mitochondrial OS=Homo sapiens GN=ALDH5A1 PE=1 SV=2	0	FALSE	18.443	13	6	11	6	535	57.2	8.28	27.26	6	0	0.927	1.278	1.004	1.039	0.996	1			0.796457	0.286959	0.983367	0.923314	0.979288	0.911607			20970.5	15213.1	19442.5	12068.7	12021.2	11618.5	36752.1	36609.2	36620.8				46.18	10.91	21.97	24.38	5.43
High	Master Protein	P50579	Methionine aminopeptidase 2 OS=Homo sapiens GN=METAP2 PE=1 SV=1	0	FALSE	18.43	17	5	7	5	478	52.9	5.82	21.62	5	0			0.945	0.917							0.888349	0.878047								8646.3	9149.82	9433.34										7.33	6.36
High	Master Protein	Q14C86	GTPase-activating protein and VPS9 domain-containing protein 1 OS=Homo sapiens GN=GAPVD1 PE=1 SV=2	0	FALSE	18.38	6	5	11	5	1478	164.9	5.22	34.84	5	0	1.106	0.996	0.909	0.879					0.913417	0.963757	0.802361	0.778389					12009.2	13342.4	13286	6785.92	7466.73	7724.04							22.79	6.2	8.38	13.5	27.44
High	Master Protein	O43252	Bifunctional 3'-phosphoadenosine 5'-phosphosulfate synthase 1 OS=Homo sapiens GN=PAPSS1 PE=1 SV=2	0	FALSE	18.364	12	6	12	6	624	70.8	6.86	34.68	6	0	0.917	1.035	1.015	0.823					0.670103	0.958975	0.992025	0.485527					38355.2	33990.2	35164.9	9276.7	9142.91	11275							9.15	3.32	13.29	8.18	12.54
High	Master Protein	Q8WUM0	Nuclear pore complex protein Nup133 OS=Homo sapiens GN=NUP133 PE=1 SV=2	0	FALSE	18.349	6	5	11	5	1156	128.9	5.1	41.86	5	0	0.775	1.234	1.039	1.112					0.678701	0.820682	0.958903	0.600533					2765.86	1736.71	2142.91	51261.9	49328.3	46088.7									35.26	2.08	4.06
High	Master Protein	P24928	DNA-directed RNA polymerase II subunit RPB1 OS=Homo sapiens GN=POLR2A PE=1 SV=2	0	FALSE	18.344	4	7	13	7	1970	217	7.37	35.95	7	0	0.983	0.864	0.934	0.997					0.929091	0.518902	0.572575	0.971001					16891.2	19225.4	16605.6	58991	63131	59186							13.31	14.82	10.03	8.34	5.66
High	Master Protein	Q9UBQ7	Glyoxylate reductase/hydroxypyruvate reductase OS=Homo sapiens GN=GRHPR PE=1 SV=1	0	FALSE	18.307	12	2	8	2	328	35.6	7.39	30.45	2	0	1.002	1.503	1.012	1.467					0.975518	0.379094	0.990394	0.118798					4051.87	2700.57	4058.4	5206.54	5145.15	3548.99							30.25		16.26	25.49	10.92
High	Master Protein	Q8NI27	THO complex subunit 2 OS=Homo sapiens GN=THOC2 PE=1 SV=2	0	FALSE	18.296	5	5	12	5	1593	182.7	8.44	42.93	5	0	1.138	0.934	1.06	1.071					0.7563	0.744039	0.914146	0.87018					25608.7	31203.7	29149.6	32626.3	30784.7	30450.4							13.18	16.08	34.47	9.89	14.45
High	Master Protein	P43358	Melanoma-associated antigen 4 OS=Homo sapiens GN=MAGEA4 PE=1 SV=2	0	FALSE	18.251	17	4	16	4	317	34.9	4.69	50.98	4	0	1.043	0.947			1.148	1.107			0.952311	0.793587			0.711185	0.953082			36150	39806.5	37709.2				48556.1	50337.7	55726.8				11.63	9.45	5.45
High	Master Protein	Q9H4M9	EH domain-containing protein 1 OS=Homo sapiens GN=EHD1 PE=1 SV=2	0	FALSE	18.242	15	6	9	6	534	60.6	6.83	28.26	6	0	1.248	1.026	0.871	0.929					0.535655	0.997521	0.421413	0.834855					13134.3	15981.8	16393.9	19994.8	22963.6	21514.6							17.54	1.84	14.07	11.54	8.62
High	Master Protein	Q9H0D6	5'-3' exoribonuclease 2 OS=Homo sapiens GN=XRN2 PE=1 SV=1	0	FALSE	18.161	5	5	23	5	950	108.5	7.47	76.97	5	0	1.034	1.127	0.731	0.637	1	1.027	0.97	1.108	0.952311	0.620768	0.128103	0.00673504	0.979288	0.977781	0.922921	0.768066	50766.7	46562.1	52485.1	5636.55	7709.96	8846.54	20714.3	20168	20707.6	6638.21	5813.95	6441.2	6.67	5.89	12.31	26.23	8.51
High	Master Protein	Q15185	Prostaglandin E synthase 3 OS=Homo sapiens GN=PTGES3 PE=1 SV=1	0	FALSE	18.157	34	6	16	6	160	18.7	4.54	43.69	6	0	0.771	0.855	1.071	1.163	1.036	1.192	0.921	1.051	0.0210199	0.283302	0.870852	0.219984	0.99701	0.612011	0.623543	0.991513	45616.4	41165.3	35176.3	66013.2	61635.1	56783.4	108239	94017.8	112087	20357.1	17842	18758.9	5.52	4.17	8.1	10.66	3.97
High	Master Protein	P17480	Nucleolar transcription factor 1 OS=Homo sapiens GN=UBTF PE=1 SV=1	0	FALSE	18.152	9	7	26	7	764	89.4	5.81	71.61	7	0	0.91	1.052	0.904	0.936	1.14	1.075	0.893	1.113	0.636722	0.910314	0.623669	0.86189	0.764945	0.985252	0.580848	0.774915	37699.2	32600.3	34293.6	20423.4	22589.6	21818	38092.3	40421.2	43441.6	1588.33	1274.85	1418.44	30.67	36.25	17.78	5.75	6.64
High	Master Protein	P17655	Calpain-2 catalytic subunit OS=Homo sapiens GN=CAPN2 PE=1 SV=6	0	FALSE	18.126	12	5	8	4	700	79.9	4.98	27.28	5	0			1.187	1.125							0.565526	0.781174								9541.24	8040.04	8480.37										2.55	24.79
High	Master Protein	A6NDG6	Glycerol-3-phosphate phosphatase OS=Homo sapiens GN=PGP PE=1 SV=1	0	FALSE	18.107	21	6	14	6	321	34	6.14	46.14	6	0	1.007	0.99	0.987	1.027			1.201	0.986	0.970816	0.961229	0.870852	0.963658			0.17063	0.717661	17632.7	17937.2	17760.3	62213.1	63055.8	60585.8				7293.29	8883.68	8756.15	23.06	1.91	6.98	2.6	6.93
High	Master Protein	Q9HC38	Glyoxalase domain-containing protein 4 OS=Homo sapiens GN=GLOD4 PE=1 SV=1	0	FALSE	18.074	19	6	26	6	313	34.8	5.6	68.76	6	0	1.178	1.04	1.002	1.083			0.852	1.14	0.295856	0.944159	0.938434	0.752927			0.180387	0.491864	101747	115213	119842	55493.4	55384	51228.8				9522.33	7113.25	8108.89	3.21	4.96	10.2	8.11	8.12
High	Master Protein	Q969V3	Nicalin OS=Homo sapiens GN=NCLN PE=1 SV=2	0	FALSE	17.926	12	5	7	5	563	62.9	6.89	22.08	5	0		0.1	0.934	0.86						2.86456e-16	0.78158	0.614735						2234.87		12317.6	13185	14321.3										17.67	22.85
High	Master Protein	Q6UN15	Pre-mRNA 3'-end-processing factor FIP1 OS=Homo sapiens GN=FIP1L1 PE=1 SV=1	0	FALSE	17.916	10	4	8	4	594	66.5	5.59	31.89	4	0			0.916	0.934			1	0.976			0.718697	0.878047			0.975528	0.586001				14509.1	15839.6	15536.9				14456.9	14799.6	14451.3				5.75	6.37
High	Master Protein	P16435	NADPH--cytochrome P450 reductase OS=Homo sapiens GN=POR PE=1 SV=2	0	FALSE	17.871	10	6	9	6	677	76.6	5.58	30.37	6	0			1.263	0.86							0.129468	0.256513								40043.3	31707.9	46559.5										5.85	10.64
High	Master Protein	Q5JTZ9	Alanine--tRNA ligase, mitochondrial OS=Homo sapiens GN=AARS2 PE=1 SV=1	0	FALSE	17.86	7	6	17	6	985	107.3	6.27	39.79	6	0	1.234	1.069	1.085	1.011	1.15	1.097	1.162	1.286	0.318286	0.85432	0.836838	0.994963	0.695181	0.977781	0.31583	0.00651853	27617.6	31886.1	34077.3	34127.6	31462.7	33748.4	9214.9	9659.5	10600.5	8438.51	7627.1	9809.64	12	6.85	8.51	9.64	8.51
High	Master Protein	Q8N684	Cleavage and polyadenylation specificity factor subunit 7 OS=Homo sapiens GN=CPSF7 PE=1 SV=1	0	FALSE	17.853	16	5	21	5	471	52	8	63.84	5	0	0.907	1.043	0.978	0.926	1.034	0.961			0.697051	0.958975	0.890487	0.712437	0.998628	0.741499			24470	21280.7	22200.3	41945.4	42882.7	45301	39596.8	42573.5	40930.4				17.84	10.52	10.55	4.1	12.12
High	Master Protein	P61586	Transforming protein RhoA OS=Homo sapiens GN=RHOA PE=1 SV=1	0	FALSE	17.827	31	5	13	2	193	21.8	6.1	34.28	5	3	1.166	0.976	1.187	1.183	1.019	0.981	1.162	1.095	0.841671	0.932317	0.301799	0.175757	0.991591	0.831949	0.327194	0.740956	6735	8047.9	7853.37	54733.2	46106.2	46248.1	28804.9	29922.7	29350.8	36532.1	38776.8	42459	7.55	18.04	20.2	2.7	8.37
High	Master Protein	Q9Y6E2	Basic leucine zipper and W2 domain-containing protein 2 OS=Homo sapiens GN=BZW2 PE=1 SV=1	0	FALSE	17.819	12	5	12	5	419	48.1	6.68	41.35	5	0	0.945	1.566	1.11	1.128			0.867	1.042	0.933858	0.354354	0.677757	0.422772			0.233643	0.975594	3294	1987.93	3113.43	68269.9	61486.2	60545.6				32097.8	26724.5	27838.3				16.24	9.36
High	Master Protein	P61006	Ras-related protein Rab-8A OS=Homo sapiens GN=RAB8A PE=1 SV=1	0	FALSE	17.791	31	6	12	3	207	23.7	9.07	39.07	6	1	0.933	0.72	1.119	0.899					0.821535	0.0806253	0.712472	0.632632					10997.3	14243.4	10256.3	25492.8	22778.5	28360.7							12.37	5.22	22.06	18.14	9.89
High	Master Protein	O15347	High mobility group protein B3 OS=Homo sapiens GN=HMGB3 PE=1 SV=4	0	FALSE	17.764	33	5	13	4	200	23	8.37	47.72	5	0	1.004	0.97	1.029	1.219					0.965193	0.910314	0.995244	0.0567389					14919.4	15441.5	14973.1	60390	58708.9	49541.1							14.67	3.43	23.12	6.26	11.39
High	Master Protein	P52888	Thimet oligopeptidase OS=Homo sapiens GN=THOP1 PE=1 SV=2	0	FALSE	17.744	8	4	23	4	689	78.8	6.05	86.89	4	0	1.113	1.081	1.147	1.185	0.937	0.975	0.903	0.988	0.852655	0.882677	0.596746	0.464541	0.793012	0.792265	0.500734	0.64163	16678.3	17171.7	18557.2	20679	18036.6	17457.4	24639.6	23666.7	23078.8	24886.9	22747.2	22468.8	8.12	7.15	6.51	8.65	6.97
High	Master Protein	Q01650	Large neutral amino acids transporter small subunit 1 OS=Homo sapiens GN=SLC7A5 PE=1 SV=2	0	FALSE	17.742	6	3	21	3	507	55	7.72	86.19	3	0	1.255	0.864	0.1	0.1	0.993	1.004	1.079	1.104	0.5129	0.53253	4.425e-16	4.68971e-16	0.979288	0.921653	0.80755	0.725637	13026.4	18910.7	16343.5		1234.02	747.682	58946.6	58327.5	58553.1	21019.1	20537.8	22670.4	20.55	4.19	16.37		34.89
High	Master Protein	P51114	Fragile X mental retardation syndrome-related protein 1 OS=Homo sapiens GN=FXR1 PE=1 SV=3	0	FALSE	17.719	10	6	12	6	621	69.7	6.15	35.76	6	0	0.884	0.318	1.102	1.111	1.046	1.123	1.031	1.032	0.766383	2.86456e-16	0.746042	0.691037	0.979288	0.911607	0.954651	0.945771	6088.68	16940.1	5383.86	43830.7	39777.6	39435.6	14255	13273.9	14906.3	19289.8	19279.6	19895.5	14.46	28.12	88.01	2.29	33.17
High	Master Protein	Q01433	AMP deaminase 2 OS=Homo sapiens GN=AMPD2 PE=1 SV=2	0	FALSE	17.705	7	4	11	4	879	100.6	6.93	31.04	4	0	1.015	0.76	0.963	0.921					0.973947	0.231194	0.893154	0.878047					8597.5	11485.4	8730.22	12110	12574.1	13144.1							24.49	16.29	29.93	5.89	7.88
High	Master Protein	P24539	ATP synthase F(0) complex subunit B1, mitochondrial OS=Homo sapiens GN=ATP5F1 PE=1 SV=2	0	FALSE	17.695	19	5	16	5	256	28.9	9.36	48.88	5	0	0.885	1	1.238	1.034	0.986	1.083	0.943	1.01	0.539327	0.969827	0.190768	0.961234	0.957306	0.978704	0.771426	0.779194	25403.6	22473.7	22473.3	40240.2	32495.9	38923.5	16341.2	14880.3	16110.2	37347.1	34885	35231.6	21.54	27.34	13.42	23.9	7.16
High	Master Protein	Q8IYB3	Serine/arginine repetitive matrix protein 1 OS=Homo sapiens GN=SRRM1 PE=1 SV=2	0	FALSE	17.693	7	6	14	6	904	102.3	11.84	47.91	6	0	1.061	1.408	0.789	0.871	1.053	1.027	0.936	0.997	0.93807	0.0323635	0.0190367	0.312008	0.979288	0.977781	0.749151	0.685822	22526.3	16972.6	23889.5	41590	52680.3	47738.8	40328.6	41373.4	42482.1	64535.2	60579.8	60415.7	9.39	62.94	40.54	12.23	7
High	Master Protein	O00139	Kinesin-like protein KIF2A OS=Homo sapiens GN=KIF2A PE=1 SV=3	0	FALSE	17.675	10	7	20	4	706	79.9	6.68	43.29	7	0			0.824	0.845							0.17623	0.375511								19747.5	23952	23373.2										0.77	18.95
High	Master Protein	Q8TCS8	Polyribonucleotide nucleotidyltransferase 1, mitochondrial OS=Homo sapiens GN=PNPT1 PE=1 SV=2	0	FALSE	17.671	10	6	9	6	783	85.9	7.77	31.61	6	0			1.016	0.902							0.967333	0.387238								66166	65140.7	73323.3										7.6	5.19
High	Master Protein	Q9NXH9	tRNA (guanine(26)-N(2))-dimethyltransferase OS=Homo sapiens GN=TRMT1 PE=1 SV=1	0	FALSE	17.65	10	5	9	5	659	72.2	7.64	29.15	5	0			0.793	0.855			0.824	0.894			0.124503	0.533259			0.0587374	0.038092				15790.9	19909.9	18473.3				15755.6	14521	12977.9				9.37	1.93
High	Master Protein	P57740	Nuclear pore complex protein Nup107 OS=Homo sapiens GN=NUP107 PE=1 SV=1	0	FALSE	17.568	8	5	9	5	925	106.3	5.43	27.42	5	0			1.003	0.968			0.849	1.063			0.964928	0.920538			0.271209	0.961708				27214.6	27137.6	28121.7				2734.05	2184.53	2321.65				3.96	7.7
High	Master Protein	P48634	Protein PRRC2A OS=Homo sapiens GN=PRRC2A PE=1 SV=3	0	FALSE	17.52	4	5	10	4	2157	228.7	9.45	41.42	5	0			1.074	0.94			1.315	0.985			0.881137	0.918416			0.0222627	0.769186				13005.7	12106	13835.3				2563.72	3424.29	3372.3				5.89	7.18
High	Master Protein	Q16576	Histone-binding protein RBBP7 OS=Homo sapiens GN=RBBP7 PE=1 SV=1	0	FALSE	17.49	18	6	23	3	425	47.8	5.05	55.8	6	0	1.106	0.775	1.263	1.256					0.910305	0.163896	0.123	0.076495					12179.8	17389.9	13470.2	42024	33267	33467.1							23.78	17.09	25.34	6.83	10.12
High	Master Protein	Q8WXF1	Paraspeckle component 1 OS=Homo sapiens GN=PSPC1 PE=1 SV=1	0	FALSE	17.474	12	6	21	5	523	58.7	6.67	54.83	6	0	1.128	1.122	0.911	0.994	1.122	1.088	0.959	0.944	0.53082	0.644955	0.587933	0.967216	0.815263	0.978704	0.826499	0.281342	94945.6	95409.3	107069	37014.1	40624.3	37251.8	11293.7	11652.7	12672.5	13886.9	14106.2	13312.4	2.35	4.62	18.26	13.64	5.11
High	Master Protein	Q00341	Vigilin OS=Homo sapiens GN=HDLBP PE=1 SV=2	0	FALSE	17.459	6	7	16	7	1268	141.4	6.87	42.12	7	0	0.948	0.94	0.943	1.046					0.821806	0.744039	0.746554	0.926444					33507.8	33805.6	31768.9	39171.2	41537.2	37434.2							4.18	4.04	2.1	8.16	4.98
High	Master Protein	P46063	ATP-dependent DNA helicase Q1 OS=Homo sapiens GN=RECQL PE=1 SV=3	0	FALSE	17.457	12	6	16	6	649	73.4	7.88	51.3	6	0	1.263	1.166	1.004	0.965	1.038	1.002	0.917	1.029	0.225784	0.463742	0.967333	0.918416	0.991023	0.914401	0.597366	0.929808	27376.9	29647	34564.8	27878.2	27770.5	28899.7	20007.8	20725.9	20759.3	26388.8	23504.8	24198.1	10.74	4.19	17.95	3.99	5.39
High	Master Protein	P51570	Galactokinase OS=Homo sapiens GN=GALK1 PE=1 SV=1	0	FALSE	17.419	17	5	14	5	392	42.2	6.46	48.01	5	0	1.003	0.895	0.972	0.939	0.92	1.064	0.844	1.059	0.964521	0.77671	0.912992	0.903544	0.704632	0.988535	0.12686	0.970165	4779.87	5355.04	4792.13	14150.1	14565	15075.7	31869.3	27560.7	29321.6	27299.2	21764.6	23043.5	17.96	39.29	8.54	16.53	23.79
High	Master Protein	O75494	Serine/arginine-rich splicing factor 10 OS=Homo sapiens GN=SRSF10 PE=1 SV=1	0	FALSE	17.399	20	6	18	6	262	31.3	11.27	52.36	6	0	0.792	0.834	0.864	0.855	0.957	1.003	0.948	1.004	0.155446	0.276611	0.310558	0.204993	0.919528	0.918707	0.79022	0.779194	26550.7	25190.4	21017.2	36378.6	42087.6	42571.1	19779.9	18872.8	18921.5	18588.3	17549.3	17620.6	28.31	0.38	17.88	8.97	7.98
High	Master Protein	Q9NXG2	THUMP domain-containing protein 1 OS=Homo sapiens GN=THUMPD1 PE=1 SV=2	0	FALSE	17.38	20	5	7	5	353	39.3	7.88	19.2	5	0			1.005	0.89			1.01	1.048			0.967333	0.607677			0.992027	0.998519				25133.2	25005.9	28253.6				18910.1	18220.3	19101.6				3.66	14.8
High	Master Protein	O43399	Tumor protein D54 OS=Homo sapiens GN=TPD52L2 PE=1 SV=2	0	FALSE	17.378	32	5	7	5	206	22.2	5.36	24.92	5	0	1.115	1.141	1.103	1.323					0.854388	0.734044	0.795736	0.0871753					15893.4	15518.7	17713.5	13184.5	11954.3	9965.57							15.76	1.7	15.34	16.78	15.53
High	Master Protein	P83881	60S ribosomal protein L36a OS=Homo sapiens GN=RPL36A PE=1 SV=2	0	FALSE	17.376	36	5	30	2	106	12.4	10.58	70.46	5	3	1.006	1.029	1.033	1.092	1.148	1.127	1.128	1.089	0.979025	0.969827	0.989775	0.66295	0.707732	0.911607	0.533754	0.800466	47009.7	45977.4	47312.3	70742.6	68495.1	64762.1	104884	106810	120411	116106	120304	130978	18.43	15.03	8.65	3.96	10.23
High	Master Protein	Q12888	Tumor suppressor p53-binding protein 1 OS=Homo sapiens GN=TP53BP1 PE=1 SV=2	0	FALSE	17.353	5	5	10	5	1972	213.4	4.7	25.74	5	0		0.1	0.87	0.858						2.86456e-16	0.454049	0.603341						1702.86		12063.7	13861.3	14054.1										3.48	1.19
High	Master Protein	P62633	Cellular nucleic acid-binding protein OS=Homo sapiens GN=CNBP PE=1 SV=1	0	FALSE	17.328	31	5	17	5	177	19.5	7.71	48.95	5	0	1.285	0.982	1.001	1.251	0.984	1.079	0.98	1.041	0.437848	0.943879	0.922392	0.00974553	0.954146	0.978881	0.926904	0.975594	12946.1	16929	16632.3	69419	69369.7	55469.2	15463.4	14094.6	15213.5	22638.8	21325.5	22191.7	44.87	16.7	28.03	8.04	17.56
High	Master Protein	Q96RP9	Elongation factor G, mitochondrial OS=Homo sapiens GN=GFM1 PE=1 SV=2	0	FALSE	17.292	9	6	10	6	751	83.4	7.01	23.26	6	0			0.962	0.953			0.786	1.073			0.847119	0.878047			0.0130854	0.912677				32174	33443.6	33759.7				12361.3	9057.34	9721.4				9.39	4.26
High	Master Protein	P04899	Guanine nucleotide-binding protein G(i) subunit alpha-2 OS=Homo sapiens GN=GNAI2 PE=1 SV=3	0	FALSE	17.291	13	4	9	3	355	40.4	5.54	28.38	4	0	0.884	1.128	1.192	1.172					0.690685	0.843644	0.655185	0.794087					11473.1	8998	10145.8	4249.76	3565.52	3626.14							23.85	32.17	34.79	16.47	38.29
High	Master Protein	Q01105	Protein SET OS=Homo sapiens GN=SET PE=1 SV=3	0	FALSE	17.289	19	6	26	6	290	33.5	4.32	84.77	6	0	0.959	0.943	0.999	0.955	0.995	1.135	1.17	1.005	0.839459	0.772845	0.92082	0.781174	0.979288	0.893124	0.298273	0.742078	80338.3	81726.4	77054.4	92105.4	92235.4	96417.1	122182	107127	121626	108403	126187	126793	9.29	18.78	6.9	10.85	7.74
High	Master Protein	Q13907	Isopentenyl-diphosphate Delta-isomerase 1 OS=Homo sapiens GN=IDI1 PE=1 SV=2	0	FALSE	17.263	42	6	9	6	227	26.3	6.34	21.34	6	0			0.974	0.914							0.933095	0.87018								11538.3	11847	12621.5										8.7	10.52
High	Master Protein	Q15052	Rho guanine nucleotide exchange factor 6 OS=Homo sapiens GN=ARHGEF6 PE=1 SV=2	0	FALSE	17.262	10	6	8	6	776	87.4	6.05	23.3	6	0	1.042	1.026							0.955036	0.979775							33425.3	33938.7	34822.4										6.26	5.05	14.1
High	Master Protein	Q9NR45	Sialic acid synthase OS=Homo sapiens GN=NANS PE=1 SV=2	0	FALSE	17.22	18	5	21	5	359	40.3	6.74	65.45	5	0			1.294	1.19	1.164	1.168	1.018	0.956			0.123	0.437145	0.609493	0.741499	0.992027	0.230687				18011.8	13920.6	15132.4	1927.8	1920.53	2243.14	53147.5	56573.8	54091.6				12.69	21.25
High	Master Protein	Q13619	Cullin-4A OS=Homo sapiens GN=CUL4A PE=1 SV=3	0	FALSE	17.187	7	6	24	4	759	87.6	8.13	63.6	6	2	0.809	0.798	1.026	0.936	0.997	1.001	0.958	1.033	0.331051	0.193317	0.982216	0.911106	0.979288	0.911607	0.823586	0.941083	21403.5	21693.4	17314.1	13297.2	12959.4	14208.1	91733	91382.2	91437.7	71296.5	66094.1	68304.1	10.37	1.99	20.26	15.38	9.53
High	Master Protein	O94979	Protein transport protein Sec31A OS=Homo sapiens GN=SEC31A PE=1 SV=3	0	FALSE	17.186	7	7	12	7	1220	132.9	6.89	35.23	7	0	0.886	1.054	1.058	0.98			1.03	1.11	0.857238	0.997521	0.914146	0.927797			0.954651	0.725637	2749.66	2311.5	2435.66	52226.5	49377.6	53310.4				9229.13	8561.11	9502.94	18.56	5.84	45.02	11.49	5.45
High	Master Protein	Q06323	Proteasome activator complex subunit 1 OS=Homo sapiens GN=PSME1 PE=1 SV=1	0	FALSE	17.173	22	5	18	5	249	28.7	6.02	54.47	5	0	1.082	1.011	1.17	0.999	0.934	1.101	1.011	1.069	0.786909	0.997521	0.624229	0.989294	0.78904	0.976	0.992027	0.919435	81182.9	86850.3	87807.7	9835.18	8407.84	9843.63	71875.7	60944.4	67098.1	34988.1	33093.6	35386.5	1.67	0.84	21.67	13.48	25.7
High	Master Protein	P42224	Signal transducer and activator of transcription 1-alpha/beta OS=Homo sapiens GN=STAT1 PE=1 SV=2	0	FALSE	17.126	10	5	13	5	750	87.3	6.05	38.95	5	0	1.246	1.021	0.979	1.097	1.219	1.136			0.642081	0.997521	0.933095	0.819075	0.239226	0.893124			9621.59	11733.5	11984.3	15289.9	15620.5	13935.5	27827.1	29873.7	33925.3				8.48	8.81	29.95	5.29	9.54
High	Master Protein	P56537	Eukaryotic translation initiation factor 6 OS=Homo sapiens GN=EIF6 PE=1 SV=1	0	FALSE	17.119	31	4	9	4	245	26.6	4.68	34.08	4	0			1.136	0.942							0.692794	0.918927								12122.1	10669.4	12872.9										11.94	17.21
High	Master Protein	P39687	Acidic leucine-rich nuclear phosphoprotein 32 family member A OS=Homo sapiens GN=ANP32A PE=1 SV=1	0	FALSE	17.11	18	5	19	3	249	28.6	4.09	52.35	5	0	1.447	1.039	0.97	0.803	1.095	1.238	1.017	1.016	0.000672222	0.94746	0.875469	0.0440008	0.919528	0.336957	0.991571	0.904045	40122.8	55867.2	58059.7	32431.2	33418.3	40408.1	14741.7	13035.6	16144.4	11497.1	11512.8	11695.8	48.45	11.54	12.91	8.94	11.77
High	Master Protein	Q8IWX8	Calcium homeostasis endoplasmic reticulum protein OS=Homo sapiens GN=CHERP PE=1 SV=3	0	FALSE	17.067	7	5	7	5	916	103.6	9.04	26.72	5	0			1.024	0.926							0.997117	0.680263								51029.8	49821	55111										3.25	5.91
High	Master Protein	P49247	Ribose-5-phosphate isomerase OS=Homo sapiens GN=RPIA PE=1 SV=3	0	FALSE	17.063	18	4	10	4	311	33.2	8.54	29.54	4	0			1.103	0.985							0.78072	0.971001								19032.6	17262.4	19319.5										4.66	17.43
High	Master Protein	Q66PJ3	ADP-ribosylation factor-like protein 6-interacting protein 4 OS=Homo sapiens GN=ARL6IP4 PE=1 SV=2	0	FALSE	17.053	12	3	8	3	421	44.9	10.93	35.07	3	0	1.595	1.211	0.811	0.878					0.108803	0.731191	0.408225	0.781172					5372.4	7078.39	8570.95	6192.06	7639.11	7050.47							21.65	30.58	24.76	15.59	1.32
High	Master Protein	Q9P2R7	Succinyl-CoA ligase [ADP-forming] subunit beta, mitochondrial OS=Homo sapiens GN=SUCLA2 PE=1 SV=3	0	FALSE	17.036	11	5	20	5	463	50.3	7.42	61.9	5	0	0.965	0.945	0.937	0.832	1.116	0.961			0.852655	0.780905	0.740594	0.167353	0.859848	0.741499			74524.1	76076.4	71892.3	31729.6	33851.4	38118.4	3174.7	3685.59	3543.56				15.57	0.42	6.22	13.59	4.36
High	Master Protein	P20290	Transcription factor BTF3 OS=Homo sapiens GN=BTF3 PE=1 SV=1	0	FALSE	17.018	22	4	8	4	206	22.2	9.38	34.13	4	0	0.99	1.146							0.948262	0.676666							20460.9	17673.7	20258.8										11.95	42.99	14.56
High	Master Protein	Q8WVJ2	NudC domain-containing protein 2 OS=Homo sapiens GN=NUDCD2 PE=1 SV=1	0	FALSE	17.001	27	4	11	4	157	17.7	5.07	33.61	4	0	1.07	1.079	0.92	0.965					0.832866	0.804723	0.427493	0.87018					85224.3	84485.5	91198.1	69731.7	75829.4	72271.4							3.85	6.49	10.66	5.99	3.8
High	Master Protein	Q12769	Nuclear pore complex protein Nup160 OS=Homo sapiens GN=NUP160 PE=1 SV=3	0	FALSE	16.99	4	4	13	4	1436	162	5.5	32.63	4	0	0.802	1.046	0.814	0.991					0.36226	0.98028	0.210895	0.999855					12609.5	9665.4	10113.5	12817.3	15753.9	12930.8							14.7	46.45	31.78	16.32	11.09
High	Master Protein	P42677	40S ribosomal protein S27 OS=Homo sapiens GN=RPS27 PE=1 SV=3	0	FALSE	16.962	39	4	31	2	84	9.5	9.45	100.02	4	3	0.872	1.172	1.036	1.114	1.109	1.086	1.072	1.083	0.423094	0.495535	0.97784	0.510764	0.909797	0.978704	0.823586	0.854511	35748.5	26605.5	31183	107600	103859	96559.5	97541.3	99542.1	108142	139903	138544	150025	12.32	29.95	13.03	4.56	7.87
High	Master Protein	Q92621	Nuclear pore complex protein Nup205 OS=Homo sapiens GN=NUP205 PE=1 SV=3	0	FALSE	16.928	3	6	9	6	2012	227.8	6.19	26.74	6	0	1.11	0.943	1.172	1.12					0.852655	0.822762	0.315716	0.518514					17315.8	20392.7	19222.3	58962.9	50309.7	52665.2							15.3	16.57	4.4	5.01	11.76
High	Master Protein	P62857	40S ribosomal protein S28 OS=Homo sapiens GN=RPS28 PE=1 SV=1	0	FALSE	16.887	57	5	54	5	69	7.8	10.7	161.9	5	0	0.954	0.995	0.789	0.83	0.983	0.98	1.07	1.155	0.815795	0.966335	0.123	0.44762	0.953381	0.824712	0.827698	0.207849	145185	139188	138490	12330.1	15621.1	14861.2	72803.1	73053.5	71600.9	69557.5	64451	74425.6	17.39	36.18	5.59	34.9	10.33
High	Master Protein	P30084	Enoyl-CoA hydratase, mitochondrial OS=Homo sapiens GN=ECHS1 PE=1 SV=4	0	FALSE	16.841	17	4	8	4	290	31.4	8.07	29.04	4	0	1.156	1.12	1.127	1.114					0.731794	0.739356	0.770438	0.785708					19608.9	20245.3	22669.2	9922.26	8805.39	8909.78							5.08	6.18	11.71	12.96	26.09
High	Master Protein	Q96CW1	AP-2 complex subunit mu OS=Homo sapiens GN=AP2M1 PE=1 SV=2	0	FALSE	16.832	17	7	17	7	435	49.6	9.54	45.66	7	0			0.872	0.88	1.05	1.07	1.089	1.055			0.34977	0.485676	0.979288	0.985252	0.766435	0.977515				28834.5	33052.7	32772.9	20048.9	19686.1	21061.2	81049.6	83616.9	88246.1				12.35	13.04
High	Master Protein	Q15785	Mitochondrial import receptor subunit TOM34 OS=Homo sapiens GN=TOMM34 PE=1 SV=2	0	FALSE	16.795	17	4	9	4	309	34.5	8.98	32.37	4	0	1.185	1.133	1.249	0.957			1.034	0.985	0.849086	0.910314	0.362386	0.949996			0.954651	0.61834	4008.43	4194.43	4751.32	9572.26	7664.16	10004.8				16864	17710.5	17437.4	37.88	16.32	11.8	6.31	21.79
High	Master Protein	Q92922	SWI/SNF complex subunit SMARCC1 OS=Homo sapiens GN=SMARCC1 PE=1 SV=3	0	FALSE	16.788	7	6	11	6	1105	122.8	5.76	27.45	6	0	1.054	1.049	1.036	0.9					0.970816	0.958975	0.961254	0.60635					16903.5	16989.1	17822	30184	29131.8	33526.2							10.75	24.21	11.56	12.7	9.21
High	Master Protein	O14828	Secretory carrier-associated membrane protein 3 OS=Homo sapiens GN=SCAMP3 PE=1 SV=3	0	FALSE	16.785	23	4	9	4	347	38.3	7.64	30.87	4	0	1.22	1.092	1.074	1.183					0.805561	0.964226	0.883258	0.531206					3282.04	3668.54	4004.44	10914.1	10165	9229.32							42.04	6.66	44.47	10.24	19.91
High	Master Protein	Q8WWY3	U4/U6 small nuclear ribonucleoprotein Prp31 OS=Homo sapiens GN=PRPF31 PE=1 SV=2	0	FALSE	16.771	12	4	11	4	499	55.4	5.78	43.34	4	0	1.122	1.313	1.455	1.649					0.594115	0.0379493	0.132509	0.0357205					47549.5	40630.4	53337.1	4023.24	2764.76	2439.85							26.59	9.27	7.09	13.57	10.43
High	Master Protein	P52732	Kinesin-like protein KIF11 OS=Homo sapiens GN=KIF11 PE=1 SV=2	0	FALSE	16.734	6	6	15	6	1056	119.1	5.64	41.54	6	0	1.188	1.37	0.875	0.883	1.135	1.189	1.085	1.231	0.7601	0.187272	0.447832	0.590676	0.7748	0.625451	0.77978	0.118255	12180.3	10558.2	14468	18933.9	21651	21445.2	8083.99	7712.81	9171.44	4876.11	4296.96	5288.66	2.49	27.77	14.57	7.48	6.12
High	Master Protein	O43314	Inositol hexakisphosphate and diphosphoinositol-pentakisphosphate kinase 2 OS=Homo sapiens GN=PPIP5K2 PE=1 SV=3	0	FALSE	16.715	5	5	8	5	1243	140.3	8.22	23.6	5	0			1.132	1.193							0.584811	0.169879								51692.9	45673.1	43319.1										9.84	6.36
High	Master Protein	P53999	Activated RNA polymerase II transcriptional coactivator p15 OS=Homo sapiens GN=SUB1 PE=1 SV=3	0	FALSE	16.705	39	6	22	6	127	14.4	9.6	61.04	6	0	1.024	0.907	0.915	0.838	0.816	0.847	1.057	1.016	0.999455	0.681609	0.431967	0.0520681	0.0379863	0.0445036	0.908703	0.900227	19830.6	22371.9	20300.6	55001.9	60134.2	65648.5	22694.4	21861.8	18527.1	13486	14025.1	14254.5	5	10.52	41.37	18.95	9.17
High	Master Protein	O00161	Synaptosomal-associated protein 23 OS=Homo sapiens GN=SNAP23 PE=1 SV=1	0	FALSE	16.704	30	4	6	4	211	23.3	5.01	23.76	4	0			1.102	1.027							0.762091	0.971001								38528	34967.3	37516.4										2.99	8.79
High	Master Protein	Q6PI48	Aspartate--tRNA ligase, mitochondrial OS=Homo sapiens GN=DARS2 PE=1 SV=1	0	FALSE	16.68	10	6	10	6	645	73.5	8.02	29.65	6	0			0.946	0.96							0.746979	0.878047								43077.3	45533	44870.6										8.87	11.36
High	Master Protein	Q08752	Peptidyl-prolyl cis-trans isomerase D OS=Homo sapiens GN=PPID PE=1 SV=3	0	FALSE	16.663	17	7	12	6	370	40.7	7.21	32.92	7	0	1.168	1.024	1.137	0.899	1.114	1.052	0.79	1.152	0.422612	0.979775	0.624838	0.624679	0.87658	0.987802	0.0155351	0.211486	39994.1	45610	46726	25549.1	22472.1	28432.3	19833.4	21006.3	22098.5	46719.7	32018.1	36891.1	16.37	0.03	14.45	9.8	20.83
High	Master Protein	Q96EY1	DnaJ homolog subfamily A member 3, mitochondrial OS=Homo sapiens GN=DNAJA3 PE=1 SV=2	0	FALSE	16.659	16	7	12	7	480	52.5	9.26	33.08	7	0	1.672	1.808	1.09	0.947					0.057192	0.0197628	0.78158	0.726578					5019.66	4642.03	8393.05	76001.2	69703.9	80239.2							17.16	15.43	49.72	13.43	0.8
High	Master Protein	Q15813	Tubulin-specific chaperone E OS=Homo sapiens GN=TBCE PE=1 SV=1	0	FALSE	16.62	12	7	18	7	527	59.3	6.76	50.77	7	0	1.175	1.379	0.93	0.964	1.033	0.983	1.116	1.076	0.398989	0.00781107	0.801767	0.962813	0.998628	0.855167	0.597366	0.904045	41481	35361.9	48748.3	11566.6	12432	12001.5	13522.7	14204	13964	9388.14	9738.46	10477.9	5.98	2.39	16.78	5.03	9.31
High	Master Protein	P23368	NAD-dependent malic enzyme, mitochondrial OS=Homo sapiens GN=ME2 PE=1 SV=1	0	FALSE	16.582	13	5	11	5	584	65.4	7.61	44.28	5	0	0.827	0.679	1.208	1.098	0.995	1.09			0.432456	0.0216195	0.721362	0.920538	0.979288	0.978704			12772.2	15550.1	10560.6	2101.35	1739.49	1914.31	37958.5	34665.7	37782.7				24.44	11.09	33.78	35.66	18.21
High	Master Protein	P78417	Glutathione S-transferase omega-1 OS=Homo sapiens GN=GSTO1 PE=1 SV=2	0	FALSE	16.581	18	5	21	5	241	27.5	6.6	69.92	5	0	0.996	1.093	1.059	1.019	1.003	1.043	0.956	1.068	0.952311	0.79502	0.914146	0.984362	0.979288	0.985252	0.823586	0.933154	27100.4	24693.8	26995.8	81694	77108.8	80203.8	29472.5	28337	29558.2	49186	44052.3	47035.9	16.92	13.23	15.91	2.86	1.15
High	Master Protein	Q13573	SNW domain-containing protein 1 OS=Homo sapiens GN=SNW1 PE=1 SV=1	0	FALSE	16.566	8	4	12	4	536	61.5	9.52	31.81	4	0	1.027	0.83	1.041	1.008	1.329	1.171			0.983603	0.595604	0.952539	0.999037	0.0137904	0.738165			6004.71	7427.19	6164.46	34269.2	32908.5	33989.3	4140.06	4701.86	5503.7				13.3	21.02	41.92	2.4	9.56
High	Master Protein	P30044	Peroxiredoxin-5, mitochondrial OS=Homo sapiens GN=PRDX5 PE=1 SV=4	0	FALSE	16.538	26	4	9	4	214	22.1	8.7	26.86	4	0			0.98	0.955							0.893154	0.875041								42579.4	43463.8	44601.6										4.75	7.71
High	Master Protein	P60953	Cell division control protein 42 homolog OS=Homo sapiens GN=CDC42 PE=1 SV=2	0	FALSE	16.496	22	5	34	4	191	21.2	6.55	108.29	5	0	0.944	0.958	0.907	0.869	1.049	1.039	1.092	1.085	0.773999	0.838975	0.336441	0.103352	0.979288	0.978881	0.752524	0.837913	107680	106145	101651	69939.6	77143	80506.2	189665	191586	199026	82642.2	83222	90286.5	30.51	3.65	15.71	11.07	11.54
High	Master Protein	Q96KB5	Lymphokine-activated killer T-cell-originated protein kinase OS=Homo sapiens GN=PBK PE=1 SV=3	0	FALSE	16.458	22	6	12	6	322	36.1	5.12	33.04	6	0	0.764	0.974	1.047	1.025	1.109	1.199			0.317387	0.935539	0.938434	0.971001	0.909797	0.563041			8980.78	7037.96	6857.96	43551.9	41583.1	42495.2	8942.45	8269.31	9913.75				28.81	65.41	18.74	8.39	10.65
High	Master Protein	Q5BKZ1	DBIRD complex subunit ZNF326 OS=Homo sapiens GN=ZNF326 PE=1 SV=2	0	FALSE	16.436	9	5	11	5	582	65.6	5.15	36.76	5	0	1.18	1.031	0.962	0.962	1.011	1.13	1.204	1.341	0.852655	0.991417	0.847377	0.918927	0.979288	0.911607	0.210293	0.00434022	2710.39	3103.65	3199.41	24645.6	25624.3	25631.4	5014.94	4485.71	5068.39	4003.56	3594.81	4821.95		24.44	16.43	10.73	8.59
High	Master Protein	Q969G3	SWI/SNF-related matrix-associated actin-dependent regulator of chromatin subfamily E member 1 OS=Homo sapiens GN=SMARCE1 PE=1 SV=2	0	FALSE	16.384	13	5	9	5	411	46.6	4.88	32.67	5	0	0.961	1.196	0.864	0.823					0.897752	0.794438	0.565873	0.505401					6421.7	5157.5	6170.79	9081.05	10513.3	11039.5							20.92	22.64	43.9	12.05	4.34
High	Master Protein	O14497	AT-rich interactive domain-containing protein 1A OS=Homo sapiens GN=ARID1A PE=1 SV=3	0	FALSE	16.38	3	5	11	5	2285	241.9	6.7	34.43	5	0	1.13	1.104	0.977	0.988	1.142	1.172			0.771216	0.759344	0.901146	0.963658	0.753585	0.738165			23624.5	24198.7	26704.7	30191	30913.5	30555	4598.73	4481.28	5250.3				2.41	9.26	9.1	2.64	11.34
High	Master Protein	Q15758	Neutral amino acid transporter B(0) OS=Homo sapiens GN=SLC1A5 PE=1 SV=2	0	FALSE	16.373	10	4	18	4	541	56.6	5.48	59.82	4	0	1.011	1.127	1.046	1.044	1.11	0.964	0.998	1.025	0.998451	0.624083	0.951107	0.918416	0.905445	0.767761	0.96886	0.904045	57880	51950.9	58535.7	108729	103911	104107	21574.5	24846.8	23954.3	36027.1	35060.8	35939.2	3.81	8.24	10.95	1.68	4.15
High	Master Protein	Q9BWD1	Acetyl-CoA acetyltransferase, cytosolic OS=Homo sapiens GN=ACAT2 PE=1 SV=2	0	FALSE	16.361	19	5	9	5	397	41.3	6.92	27.65	5	0			0.946	0.965	1.027	1.059	1.033	1.062			0.746979	0.887436	0.998628	0.999689	0.954651	0.95503				41954.7	44363	43487.9	50714	49195.9	52096.5	23661.1	23009.7	24442.7				7.37	13.99
High	Master Protein	O95433	Activator of 90 kDa heat shock protein ATPase homolog 1 OS=Homo sapiens GN=AHSA1 PE=1 SV=1	0	FALSE	16.331	16	6	17	6	338	38.3	5.53	53.46	6	0	1.011	1.051	1.001	1.006	1.06	1.141	1.162	1.011	0.997581	0.910314	0.958903	0.990428	0.979288	0.851462	0.327194	0.848384	113843	109575	115108	39041	38990.6	38792.5	33639.1	31268.1	35669	16650.9	19147.1	19352.6	4.78	8.67	11.9	5.18	16.72
High	Master Protein	Q5MIZ7	Serine/threonine-protein phosphatase 4 regulatory subunit 3B OS=Homo sapiens GN=PPP4R3B PE=1 SV=2	0	FALSE	16.299	7	4	10	2	849	97.4	4.96	29.42	4	2	1.005	0.821	1.11	1.206					0.948262	0.373597	0.779857	0.355118					12304.4	15075.1	12370.1	14468.1	13039.2	11999.7							25.15	9.77	26.81	1.59	6.62
High	Master Protein	Q9Y4E8	Ubiquitin carboxyl-terminal hydrolase 15 OS=Homo sapiens GN=USP15 PE=1 SV=3	0	FALSE	16.246	6	6	8	6	981	112.3	5.22	24.4	6	0			0.932	1.021							0.624838	0.978713								48126.2	51609.9	47121.8										5.63	7.14
High	Master Protein	P35269	General transcription factor IIF subunit 1 OS=Homo sapiens GN=GTF2F1 PE=1 SV=2	0	FALSE	16.206	12	5	9	5	517	58.2	7.49	28.05	5	0		0.1	0.804	1.022						2.86456e-16	0.383327	0.980004						1231.23		5598.27	6965.85	5478.17										3.94	3.93
High	Master Protein	O95104	Splicing factor, arginine/serine-rich 15 OS=Homo sapiens GN=SCAF4 PE=1 SV=3	0	FALSE	16.194	7	5	19	5	1147	125.8	9.55	57.96	5	0	0.954	0.987	1.075	1.239	0.938	1.107	0.9	1.05	0.817971	0.944159	0.870852	0.120964	0.795707	0.953082	0.480912	0.998519	57867.7	55961.4	55219.8	33761.7	31412.7	27243.5	23237.3	19697	21805	20339.8	17428	18299.6	3.15	15.47	15.46	6.77	4.32
High	Master Protein	Q2NL82	Pre-rRNA-processing protein TSR1 homolog OS=Homo sapiens GN=TSR1 PE=1 SV=1	0	FALSE	16.187	8	5	13	5	804	91.8	7.42	36.21	5	0	0.908	0.925	0.94	0.938					0.760072	0.780682	0.755084	0.804303					14444.4	14176.6	13110.7	35305.8	37551.2	37632.8							33.37	9.92	28.93	11.79	6.04
High	Master Protein	P15976	Erythroid transcription factor OS=Homo sapiens GN=GATA1 PE=1 SV=1	0	FALSE	16.174	10	3	7	3	413	42.7	8.75	20.56	3	0			0.974	0.97							0.914146	0.929889								20666.2	21212.8	21304.3										5.47	6.65
High	Master Protein	Q9Y5A9	YTH domain-containing family protein 2 OS=Homo sapiens GN=YTHDF2 PE=1 SV=2	0	FALSE	16.084	9	5	27	3	579	62.3	8.79	78.59	5	2	1.161	1.104	1.069	1.046	1.039	1.14	1.023	1.116	0.496638	0.72611	0.875655	0.914769	0.986334	0.855167	0.978863	0.551361	34883.6	36694	40502.1	80801	75569.7	77284.3	42735.8	38938	44399.5	67210.6	61612.9	68763.1	7.62	10.49	15.93	4.3	13.26
High	Master Protein	Q7Z2T5	TRMT1-like protein OS=Homo sapiens GN=TRMT1L PE=1 SV=2	0	FALSE	16.082	9	5	8	5	733	81.7	7.88	16.84	5	0	0.747	0.905	0.959	1.036					0.409543	0.808926	0.881137	0.927797					5005.04	4129.37	3738.84	12213.5	12730	11784.3							0.28	4.76	8.35	16.43	15.69
High	Master Protein	Q96EP5	DAZ-associated protein 1 OS=Homo sapiens GN=DAZAP1 PE=1 SV=1	0	FALSE	16.061	11	4	11	4	407	43.4	8.56	37.35	4	0	0.802	0.716	0.845	1.01	1.055	1.151			0.224351	0.00898169	0.2456	0.99067	0.979288	0.792265			24271.1	27189.8	19466	21506.5	25442.2	21283.3	39019.1	35753.1	41153.9				17.48	29.88	33.55	5.76	14.17
High	Master Protein	Q7LBC6	Lysine-specific demethylase 3B OS=Homo sapiens GN=KDM3B PE=1 SV=2	0	FALSE	16.007	4	5	11	5	1761	191.5	7.18	30.72	5	0	0.874	1.076	0.879	0.953	1.125	1.132	0.884	0.995	0.832866	0.979775	0.524177	0.927797	0.795707	0.911607	0.494995	0.837913	3741.75	3039.12	3271.19	13728.7	15616	14398.3	2434.57	2420.89	2739.9	3504.08	3113.03	3096.52	20.3	34.42	52.6	3.41	1.5
High	Master Protein	Q13951	Core-binding factor subunit beta OS=Homo sapiens GN=CBFB PE=1 SV=2	0	FALSE	16.002	13	3	20	3	182	21.5	6.6	70.98	3	0	1.112	1.3	0.858	0.825	1.011	0.975	1.066	1.017	0.914048	0.608211	0.673944	0.624679	0.979288	0.792265	0.833299	0.904045	6312.19	5399.96	7021.37	4139.2	4826.42	5016.38	12306.9	12769.8	12446.1	8820.74	9246.03	9400.59	18.59	4.5	1.52	56.39	28.42
High	Master Protein	P31150	Rab GDP dissociation inhibitor alpha OS=Homo sapiens GN=GDI1 PE=1 SV=2	0	FALSE	15.999	15	6	11	3	447	50.6	5.14	30.7	6	0	0.846	0.842	1.148	0.743					0.4642	0.40226	0.856726	0.575552					19751.7	19839.1	16710	1127.88	982.898	1517.14							18.04	6.07	7.34	42.1	9.03
High	Master Protein	Q9Y2Q3	Glutathione S-transferase kappa 1 OS=Homo sapiens GN=GSTK1 PE=1 SV=3	0	FALSE	15.969	17	3	10	3	226	25.5	8.41	38.91	3	0	1.12	1.085	1.005	0.975					0.805561	0.849338	0.993525	0.967216					20553.9	21215.1	23022.2	16600.2	16509.4	17030.8							7.79	2.58	7.21	11.36	12.47
High	Master Protein	Q9Y5K6	CD2-associated protein OS=Homo sapiens GN=CD2AP PE=1 SV=1	0	FALSE	15.919	9	5	8	5	639	71.4	6.4	24.23	5	0	0.846	0.985	1.014	0.999					0.813404	0.951797	0.990394	0.990428					2563.97	2202.46	2168.32	22569.7	22261.8	22591.8							5.23	18.91		6.91	12.8
High	Master Protein	P55196	Afadin OS=Homo sapiens GN=MLLT4 PE=1 SV=3	0	FALSE	15.917	4	5	6	5	1824	206.7	6.47	23.97	5	0			1.006	0.927							0.968862	0.819974								24719.9	24564.4	26674.7										12.28	10.16
High	Master Protein	P41223	Protein BUD31 homolog OS=Homo sapiens GN=BUD31 PE=1 SV=2	0	FALSE	15.883	34	5	12	5	144	17	8.82	36.25	5	0	1.391	0.973	1.158	0.992					0.248175	0.915308	0.459261	0.962025					11058.1	15798	15377.8	46897.7	40492	47281.6							27.06	10.02	29.89	5.07	7.16
High	Master Protein	Q8N766	ER membrane protein complex subunit 1 OS=Homo sapiens GN=EMC1 PE=1 SV=1	0	FALSE	15.849	8	4	8	4	993	111.7	7.66	25.1	4	0	1.072	1.011	0.987	1.012					0.964521	0.985175	0.978236	0.993975					12832.1	13607.7	13758.3	1984.78	2010.64	1960.6							14.93	11.21	18.27	6.73	24.89
High	Master Protein	Q14318	Peptidyl-prolyl cis-trans isomerase FKBP8 OS=Homo sapiens GN=FKBP8 PE=1 SV=2	0	FALSE	15.842	13	4	14	4	412	44.5	4.84	41.14	4	0	1.328	0.979	0.741	0.797	1.103	1.189			0.0396461	0.917178	0.0640919	0.368019	0.919528	0.625451			32409.2	43962.7	43028.7	8944.28	12073	11218.8	34840.1	32323.8	38419.8				11.59	6.08	25.96	42.86	18.89
High	Master Protein	O95336	6-phosphogluconolactonase OS=Homo sapiens GN=PGLS PE=1 SV=2	0	FALSE	15.829	23	4	24	4	258	27.5	6.05	63.57	4	0	0.982	1.145	1.006	0.977	1.19	1.144	1.176	1.127	0.927746	0.731191	0.970133	0.936412	0.422398	0.824712	0.277806	0.600025	18331.1	15727.9	18005.6	27679.8	27508.2	28334.1	6702.93	6976.17	7978.44	6733.38	7029.24	7920.49	22.55	33.26	9.91	5.17	3.09
High	Master Protein	O15213	WD repeat-containing protein 46 OS=Homo sapiens GN=WDR46 PE=1 SV=3	0	FALSE	15.804	10	3	7	3	610	68	9.67	28.51	3	0			0.728	0.838							0.101545	0.610897								6585.78	9046.65	7860.53										10.17	14.7
High	Master Protein	Q9BTX1	Nucleoporin NDC1 OS=Homo sapiens GN=NDC1 PE=1 SV=2	0	FALSE	15.784	10	5	9	5	674	76.3	9.09	24.8	5	0			1.063	1.085							0.893154	0.83067								40620.8	38202.1	37439.1										9.95	13.37
High	Master Protein	P78362	SRSF protein kinase 2 OS=Homo sapiens GN=SRPK2 PE=1 SV=3	0	FALSE	15.784	8	5	11	3	688	77.5	4.97	23.11	5	0	0.857	1.163	0.996	1.045	0.84	1.001	0.936	0.891	0.504366	0.673431	0.976488	0.929889	0.102736	0.913735	0.803191	0.147035	21190	15621	18164.8	9168	9201.25	8777.05	8062.88	6766.68	6772.56	2903.83	3049.06	2716.73	20.05	2.88	10.68	6.29	23.94
High	Master Protein	Q16740	ATP-dependent Clp protease proteolytic subunit, mitochondrial OS=Homo sapiens GN=CLPP PE=1 SV=1	0	FALSE	15.778	25	4	12	4	277	30.2	8.09	36.34	4	0	1.515	0.609	0.964	0.938					0.401734	0.0528917	0.857018	0.824957					2375.91	5912.03	3598.36	33930.2	35192.2	36182.2							7.24	14.24	55.34	7.57	9.84
High	Master Protein	P50416	Carnitine O-palmitoyltransferase 1, liver isoform OS=Homo sapiens GN=CPT1A PE=1 SV=2	0	FALSE	15.768	7	5	16	5	773	88.3	8.65	46.35	5	0	0.969	0.942	0.949	0.723	1.087	1.009			0.86834	0.7679	0.958732	0.51245	0.919528	0.93632			58247.1	59897.3	56431.1	1219.79	1285.89	1687.16	15646.2	16852.6	16999.9				7.49	2.77	15.14	14.81	8.52
High	Master Protein	P39656	Dolichyl-diphosphooligosaccharide--protein glycosyltransferase 48 kDa subunit OS=Homo sapiens GN=DDOST PE=1 SV=4	0	FALSE	15.75	13	6	10	6	456	50.8	6.55	26.08	6	0	0.932	1.03	1.096	0.987	1.128	1.076			0.80894	0.990307	0.78072	0.948031	0.793012	0.985252			17717.8	16025.3	16511.8	48681.4	44415.3	49346.6	12646	13265.9	14268.9				18.01	22.22	5.67	3.9	13.25
High	Master Protein	P62495	Eukaryotic peptide chain release factor subunit 1 OS=Homo sapiens GN=ETF1 PE=1 SV=3	0	FALSE	15.702	14	5	10	5	437	49	5.71	29.35	5	0	1.074	1.107	1.035	1.021			1.04	1.059	0.931295	0.814755	0.961254	0.986193			0.943568	0.957859	17088.8	16577.9	18349	40900.6	39511.6	40065.3				10959.5	10766.1	11397.5	9.89	0.24	10.53	10.17	5.46
High	Master Protein	Q9NYU2	UDP-glucose:glycoprotein glucosyltransferase 1 OS=Homo sapiens GN=UGGT1 PE=1 SV=3	0	FALSE	15.698	4	6	14	6	1555	177.1	5.63	39.97	6	0	0.968	1.056	0.963	1.001					0.854388	0.891301	0.856503	0.990928					43172	39579.5	41780.9	26048.5	27038.9	26020.9							16.15	3.97	3.02	10.27	11.77
High	Master Protein	Q2TAY7	WD40 repeat-containing protein SMU1 OS=Homo sapiens GN=SMU1 PE=1 SV=2	0	FALSE	15.667	11	6	25	6	513	57.5	7.18	64.19	6	0	1.017	1.047	1.057	1.032	0.971	1.098	1.06	1.096	0.986823	0.925769	0.914146	0.934504	0.919528	0.977781	0.883523	0.742921	68186.6	66266.7	69361.9	54924.7	51963.2	53222.4	66638.9	58946	64723.4	51105.7	49450.4	54179.7	19.93	3.93	7.47	5.92	6.6
High	Master Protein	P16083	Ribosyldihydronicotinamide dehydrogenase [quinone] OS=Homo sapiens GN=NQO2 PE=1 SV=5	0	FALSE	15.652	28	4	10	4	231	25.9	6.29	31.68	4	0			1.075	1.138			0.852	0.981			0.86648	0.667535			0.159148	0.681503				20329.1	18908.7	17866.1				14838.5	12881.1	12639.7				11.35	7.78
High	Master Protein	P60660	Myosin light polypeptide 6 OS=Homo sapiens GN=MYL6 PE=1 SV=2	0	FALSE	15.643	29	4	22	4	151	16.9	4.65	57.75	4	0	0.985	0.978	0.904	0.862	1.052	1.085			0.928529	0.915308	0.795071	0.707753	0.979288	0.978704			90197	90831.7	88833.7	5986.98	6621.81	6942.03	59654.5	57844.5	62750.1				4.09	4.7	5.56	6.31	8.01
High	Master Protein	O75844	CAAX prenyl protease 1 homolog OS=Homo sapiens GN=ZMPSTE24 PE=1 SV=2	0	FALSE	15.621	9	4	14	4	475	54.8	7.49	49.9	4	0	1.456	1.503	1.237	1.18			2.068	2.162	0.27678	0.211854	0.214393	0.422772			2.44e-15	1.33091e-15	5342.05	5172.47	7776.59	26755.6	21630.2	22666.5				33358.6	31899.4	68970	9.77	42.9	40.83	9.68	9.94
High	Master Protein	O76003	Glutaredoxin-3 OS=Homo sapiens GN=GLRX3 PE=1 SV=2	0	FALSE	15.613	14	5	13	5	335	37.4	5.39	36.92	5	0	0.969	0.828	0.995	0.922					0.874979	0.156501	0.938434	0.654181					36644.7	42902.5	35502.7	45001	45231.1	48785.1							57.32	3.35	11.85	11.51	2.86
High	Master Protein	Q96PZ0	Pseudouridylate synthase 7 homolog OS=Homo sapiens GN=PUS7 PE=1 SV=2	0	FALSE	15.605	6	4	8	4	661	75	6.37	29.86	4	0	0.71	0.586	1.03	0.971					0.336276	0.0363129	0.97784	0.929889					4835.43	5862.46	3433.77	25497.8	24744.1	26253.5							36.27	8.88	50.96	13.43	3.05
High	Master Protein	P54105	Methylosome subunit pICln OS=Homo sapiens GN=CLNS1A PE=1 SV=1	0	FALSE	15.552	37	5	10	5	237	26.2	4.11	33.12	5	0	1.016	0.925	0.911	0.913					0.975518	0.822762	0.594348	0.715243					8618.64	9468.55	8759.66	25855.8	28384	28305							21.04	3.18	10.79	5.58	4.38
High	Master Protein	O15143	Actin-related protein 2/3 complex subunit 1B OS=Homo sapiens GN=ARPC1B PE=1 SV=3	0	FALSE	15.532	17	5	9	5	372	40.9	8.35	31.82	5	0	1.09	1.08	1.323	1.209					0.89205	0.867581	0.0812545	0.370308					17956.5	18128.1	19573.9	20218.1	15286.6	16720.7							15.9	5.02	10.61	26.59	28.77
High	Master Protein	O75947	ATP synthase subunit d, mitochondrial OS=Homo sapiens GN=ATP5H PE=1 SV=3	0	FALSE	15.518	32	5	10	5	161	18.5	5.3	30.94	5	0	0.945	0.946	1.081	1.02					0.805561	0.788029	0.850371	0.980004					37047.5	37007.4	35008.7	35530.3	32865.4	34840.1							11.2	0.28	14.06	11.83	14.77
High	Master Protein	Q99700	Ataxin-2 OS=Homo sapiens GN=ATXN2 PE=1 SV=2	0	FALSE	15.505	7	5	7	4	1313	140.2	9.57	23.98	5	0			0.892	0.96							0.471916	0.918416								22493.5	25221.1	23426.2										7.1	8.74
High	Master Protein	P00492	Hypoxanthine-guanine phosphoribosyltransferase OS=Homo sapiens GN=HPRT1 PE=1 SV=2	0	FALSE	15.484	34	5	10	5	218	24.6	6.68	26.51	5	0	1.162	1.033	1.083	1.039					0.753164	0.976608	0.842607	0.936059					16734.5	18829.5	19450.7	22280.2	20568.1	21449.4							9.01	8.92	26.35	11.26	19.7
High	Master Protein	P37268	Squalene synthase OS=Homo sapiens GN=FDFT1 PE=1 SV=1	0	FALSE	15.48	15	5	12	5	417	48.1	6.54	34.52	5	0	0.958	0.991	1.226	1.041					0.852655	0.958975	0.251902	0.929889					12427.2	12008.7	11906.3	26897	21942.1	25842.9							27.94	22.43	43.86	13.54	10.13
High	Master Protein	O75937	DnaJ homolog subfamily C member 8 OS=Homo sapiens GN=DNAJC8 PE=1 SV=2	0	FALSE	15.467	21	6	14	6	253	29.8	9.06	41.68	6	0	0.932	1.077	1.031	1.009	1.239	1.109			0.713537	0.817801	0.967333	0.975458	0.15728	0.947628			55584.2	48105.4	51814.7	9968.18	9666.51	9878.22	8371	9351.89	10373.1				12.43	23.73	25.89	11.62	14.81
High	Master Protein	P29372	DNA-3-methyladenine glycosylase OS=Homo sapiens GN=MPG PE=1 SV=3	0	FALSE	15.443	19	4	7	4	298	32.8	9.57	22.87	4	0	0.824	0.767	1.355	0.917					0.531048	0.316428	0.453404	0.919701					8487.82	9110.12	6991.36	1789.95	1320.63	1952.06							27.42	9.01	14.91	30.97	16.67
High	Master Protein	O00429	Dynamin-1-like protein OS=Homo sapiens GN=DNM1L PE=1 SV=2	0	FALSE	15.442	7	4	9	4	736	81.8	6.81	35.64	4	0	1.057	1.052	0.864	0.879					0.986823	0.966335	0.313991	0.551948					12026.7	12079.4	12713.4	23742.6	27481.5	26996.7							1.06	21.91	12.41	6.31	5.14
High	Master Protein	O75792	Ribonuclease H2 subunit A OS=Homo sapiens GN=RNASEH2A PE=1 SV=2	0	FALSE	15.421	23	5	8	5	299	33.4	5.25	21.74	5	0	1.232	1.368	1.377	1.104					0.602484	0.148842	0.394123	0.918927					13464.5	12122.1	16583.2	2022.91	1469.02	1831.72							21.53	11.78	34.56	16.96	45.74
High	Master Protein	O96000	NADH dehydrogenase [ubiquinone] 1 beta subcomplex subunit 10 OS=Homo sapiens GN=NDUFB10 PE=1 SV=3	0	FALSE	15.42	35	5	10	5	172	20.8	8.48	30.11	5	0	1.067	0.873	1.064	0.929					0.914921	0.442094	0.893154	0.781174					24218	29622.4	25850.3	29453.3	27669.3	31714.1							19.43	2.47	11.93	5.51	13.97
High	Master Protein	Q6FI81	Anamorsin OS=Homo sapiens GN=CIAPIN1 PE=1 SV=2	0	FALSE	15.412	20	6	11	6	312	33.6	5.62	25.37	6	0	1.111	0.912	0.888	1.108			1.102	1.048	0.928028	0.813046	0.476619	0.766061			0.70533	0.998519	5515.96	6718.36	6127.62	20993.6	23653.7	18952.3				26118.3	27464.9	28794.2	15.19	34.52	37.02	13.68	19.48
High	Master Protein	P10515	Dihydrolipoyllysine-residue acetyltransferase component of pyruvate dehydrogenase complex, mitochondrial OS=Homo sapiens GN=DLAT PE=1 SV=3	0	FALSE	15.351	13	6	15	6	647	69	7.84	35.77	6	0	1.217	1.697	0.941	1.023			0.963	1.017	0.341599	6.8701e-06	0.600544	0.968383			0.861086	0.855801	28528.2	20458.3	34727.9	62863.6	66798	61474.2				91078.8	86208.1	87704.3	8.89	1.57	21.9	15.14	2.58
High	Master Protein	Q99986	Serine/threonine-protein kinase VRK1 OS=Homo sapiens GN=VRK1 PE=1 SV=1	0	FALSE	15.329	14	4	8	4	396	45.4	8.91	22.88	4	0	1.083	1.043	0.998	1.061			1.024	1.097	0.948262	0.979775	0.982164	0.899367			0.978863	0.761437	12848.3	13332	13911.4	16773.2	16805.2	15809.5				21050.6	19642.1	21546.3	24.51	5.41	20.49	11	10.08
High	Master Protein	Q7L576	Cytoplasmic FMR1-interacting protein 1 OS=Homo sapiens GN=CYFIP1 PE=1 SV=1	0	FALSE	15.319	5	6	9	6	1253	145.1	6.9	26.83	6	0	1.163	1.238	0.959	1.083	1.041	1.13			0.805561	0.514744	0.870852	0.857613	0.981483	0.911607			12341.8	11586.6	14348.4	20633.2	21512.3	19050.5	12087.6	11129.9	12578.3				6.33	0.38	15.4	7.86	5.19
High	Master Protein	Q8NBS9	Thioredoxin domain-containing protein 5 OS=Homo sapiens GN=TXNDC5 PE=1 SV=2	0	FALSE	15.313	13	5	20	5	432	47.6	5.97	59.44	5	0	1.236	1.244	0.92	0.882	1.007	1.041	1.058	1.036	0.45243	0.305499	0.642139	0.539654	0.979288	0.985252	0.904207	0.95503	17924.9	17804.1	22154.3	24870.4	27020.4	28184.7	35216.2	34063.6	35465.1	21819.9	22282.9	23075.7	23.01	1.31	3.67	24.07	11.59
High	Master Protein	Q13206	Probable ATP-dependent RNA helicase DDX10 OS=Homo sapiens GN=DDX10 PE=1 SV=2	0	FALSE	15.306	7	4	12	4	875	100.8	8.63	42.59	4	0	0.781	0.989	0.923	1.456	1.084	1.033	1.034	1.052	0.362417	0.955018	0.746979	0.00524645	0.919528	0.978704	0.951335	0.990588	10233.3	8086.57	7996.53	14244.6	15433.4	9780.87	4056.81	4256.27	4395.88	5623.92	5530.19	5815.04	12.72	2.28	30.35	26.51	9.95
High	Master Protein	Q92614	Unconventional myosin-XVIIIa OS=Homo sapiens GN=MYO18A PE=1 SV=3	0	FALSE	15.244	3	6	13	6	2054	233	6.3	32.69	6	0	1.113	1.186	1.14	0.936	1.014	1.068			0.628712	0.3359	0.634084	0.893279	0.979288	0.987802			61003.7	57251.9	67881.6	16647.8	14603.5	17785.6	11391.4	10813.1	11551.5				7.28	17.19	21.96	6.13	16.88
High	Master Protein	Q6IAA8	Ragulator complex protein LAMTOR1 OS=Homo sapiens GN=LAMTOR1 PE=1 SV=2	0	FALSE	15.205	30	4	7	4	161	17.7	5.15	22.29	4	0			0.861	0.913							0.427493	0.857613								11356.4	13184.8	12439.3										15.34	20.99
High	Master Protein	P54920	Alpha-soluble NSF attachment protein OS=Homo sapiens GN=NAPA PE=1 SV=3	0	FALSE	15.199	20	4	9	4	295	33.2	5.36	24.23	4	0	0.57	0.699	1.065	1.067					0.00478045	0.147367	0.887907	0.878047					10643.9	8682.32	6070.32	16226.7	15232.4	15205.2							16.1	28	21.58	8.57	8.02
High	Master Protein	Q9NX24	H/ACA ribonucleoprotein complex subunit 2 OS=Homo sapiens GN=NHP2 PE=1 SV=1	0	FALSE	15.192	37	3	8	3	153	17.2	8.22	36.37	3	0			1.035	1.213							0.958903	0.433409								11401.2	11016.3	9402.35										5.45	11.27
High	Master Protein	P24941	Cyclin-dependent kinase 2 OS=Homo sapiens GN=CDK2 PE=1 SV=2	0	FALSE	15.161	20	5	28	3	298	33.9	8.68	80.28	5	0	0.68	0.699	1.253	1.463	0.997	1.071	0.941	0.909	0.0281337	0.0222235	0.329003	0.0252921	0.979288	0.985252	0.7588	0.0717856	20038.3	19509.5	13628	10035.9	8010.1	6859.47	24318.1	22623.8	24236.4	16605.2	17177.7	15620.7	21.65	6.13	37.03	22.58	6.85
High	Master Protein	P18077	60S ribosomal protein L35a OS=Homo sapiens GN=RPL35A PE=1 SV=2	0	FALSE	15.149	33	5	24	5	110	12.5	11.06	76.85	5	0	1.047	1.129	0.943	1.075	1.067	1.126	1.083	1.126	0.904603	0.608211	0.620256	0.781172	0.973501	0.911607	0.784872	0.459331	93947.6	87108.3	98379.9	106617	113019	99173.7	96523.1	91503.3	102997	97974	94268.1	106127	13.97	8.84	12.11	3.81	22.48
High	Master Protein	O95071	E3 ubiquitin-protein ligase UBR5 OS=Homo sapiens GN=UBR5 PE=1 SV=2	0	FALSE	15.148	3	5	11	5	2799	309.2	5.85	27.1	5	0	1.131	1.476	0.921	1.05					0.889414	0.296363	0.708743	0.920538					5897.69	4518.77	6670.56	19786.7	21494.4	18839.7							21.76	22.99	32.04	7.84	3.66
High	Master Protein	O43447	Peptidyl-prolyl cis-trans isomerase H OS=Homo sapiens GN=PPIH PE=1 SV=1	0	FALSE	15.109	29	6	10	6	177	19.2	8.07	22.47	6	0			1.408	1.407							0.0010633	3.95229e-05								56811.1	40339.5	40365.8										4.07	11.71
High	Master Protein	Q7Z7K6	Centromere protein V OS=Homo sapiens GN=CENPV PE=1 SV=1	0	FALSE	15.06	16	2	6	2	275	29.9	9.73	26.11	2	0	0.968	1.131	0.915	0.902					0.893215	0.838975	0.875115	0.878047					10219.6	8744.27	9889.67	2956.67	3232.94	3276.98							24.27	6.37	11.53	10.2	5.48
High	Master Protein	O75436	Vacuolar protein sorting-associated protein 26A OS=Homo sapiens GN=VPS26A PE=1 SV=2	0	FALSE	15.011	18	4	16	4	327	38.1	6.57	45.84	4	0	1.065	0.981	0.932	0.982			1	1.056	0.975568	0.943879	0.715606	0.946798			0.975528	0.971977	6782.16	7362.66	7220.9	31283.5	33557.2	31856.4				16334.1	15468.1	16338.1	16.15	9.87	22.7	9.07	1.16
High	Master Protein	P49821	NADH dehydrogenase [ubiquinone] flavoprotein 1, mitochondrial OS=Homo sapiens GN=NDUFV1 PE=1 SV=4	0	FALSE	15.01	13	5	10	5	464	50.8	8.21	31.41	5	0			1.116	1.17			1.073	0.896			0.720117	0.485527			0.823586	0.137593				24312.8	21780.2	20778.5				4937.73	5914.66	5298.98				10.91	11.99
High	Master Protein	Q9Y4W2	Ribosomal biogenesis protein LAS1L OS=Homo sapiens GN=LAS1L PE=1 SV=2	0	FALSE	15.009	10	4	6	4	734	83	4.73	19.19	4	0	1.718	1.089	0.826	0.971					0.221101	0.969678	0.595802	0.967216					1754.87	2767.51	3014.55	3259.99	3944.92	3358.75								0.22	10.09	49.12	36.96
High	Master Protein	Q9Y6W5	Wiskott-Aldrich syndrome protein family member 2 OS=Homo sapiens GN=WASF2 PE=1 SV=3	0	FALSE	15.006	9	5	8	5	498	54.3	5.53	22.69	5	0	0.948	1.172	0.952	0.899					0.792966	0.400679	0.85129	0.770914					49546.5	40072.8	46976.6	13984.5	14690.2	15558.7							12.05	0.53	7.4	23.5	8.55
High	Master Protein	P62136	Serine/threonine-protein phosphatase PP1-alpha catalytic subunit OS=Homo sapiens GN=PPP1CA PE=1 SV=1	0	FALSE	15.003	16	5	18	3	330	37.5	6.33	57.64	5	2	1.443	1.371	1.032	1.029	0.987	1.023	1.069	1.111	0.0589108	0.0585445	0.989775	0.957114	0.964525	0.977781	0.832273	0.666404	16694	17569.2	24089	77460.1	75068	75307.4	40991.6	39570.4	40471.2	22612.1	21772.4	24179.1	38.75	14.73	19.35	12.22	0.68
High	Master Protein	Q8N9Z2	Coiled-coil domain-containing protein 71L OS=Homo sapiens GN=CCDC71L PE=1 SV=2	0	FALSE	14.999	23	5	9	5	235	26.2	11.71	22.59	5	0			1.011	1.08							0.952229	0.75535								74219	73396	68722.7										19.3	11.07
High	Master Protein	P16152	Carbonyl reductase [NADPH] 1 OS=Homo sapiens GN=CBR1 PE=1 SV=3	0	FALSE	14.996	14	3	6	3	277	30.4	8.32	16.81	3	0			1.075	0.881							0.883594	0.690357								13742.3	12786.7	15598.1										10.62	11.91
High	Master Protein	Q5JRX3	Presequence protease, mitochondrial OS=Homo sapiens GN=PITRM1 PE=1 SV=3	0	FALSE	14.903	4	4	9	4	1037	117.3	6.92	25.12	4	0	1.186	1.165	0.981	0.963					0.561413	0.557521	0.927377	0.919751					22210.2	22601.2	26336.2	20473.4	20872.2	21263.9							8.08	9.6	1.28	8.14	2.82
High	Master Protein	Q92556	Engulfment and cell motility protein 1 OS=Homo sapiens GN=ELMO1 PE=1 SV=2	0	FALSE	14.86	8	5	8	5	727	83.8	6.28	22.04	5	0	0.891	0.694			1.108	1.156			0.683626	0.00429487			0.909797	0.792265			20978.9	26946.3	18700.2				11421.6	10951.3	12659				16.35	2.08	11.73
High	Master Protein	Q9H7N4	Splicing factor, arginine/serine-rich 19 OS=Homo sapiens GN=SCAF1 PE=1 SV=3	0	FALSE	14.853	5	4	5	4	1312	139.2	9.25	14.47	4	0	0.984	1.131	1.151	1.347					0.924652	0.676666	0.78158	0.426023					27118.4	23594.5	26679.7	3449.75	2997.9	2560.42							8.35	0.96	14.21	27.04	47.33
High	Master Protein	P58546	Myotrophin OS=Homo sapiens GN=MTPN PE=1 SV=2	0	FALSE	14.83	17	2	10	2	118	12.9	5.52	40.74	2	0	1.15	0.979	0.994	0.993			1.167	1.163	0.802686	0.936148	0.947092	0.970688			0.315343	0.25909	14026.8	16473.9	16131	29820.8	29999.1	30045.2				12629.1	12668.2	14732.8	28.73	12.89	18.67	15.29	9.1
High	Master Protein	Q96G03	Phosphoglucomutase-2 OS=Homo sapiens GN=PGM2 PE=1 SV=4	0	FALSE	14.822	10	6	14	6	612	68.2	6.73	38.94	6	0	1.014	0.937	1.009	1.009	1.041	1.121			0.994621	0.744039	0.962133	0.999855	0.981483	0.911607			72019.8	77946.5	73056.4	52365.2	51898.7	51898.7	11636	10804	12108.1				17.68	7.47	12.85	14.1	3.84
High	Master Protein	O60701	UDP-glucose 6-dehydrogenase OS=Homo sapiens GN=UGDH PE=1 SV=1	0	FALSE	14.811	11	4	6	4	494	55	7.12	23.23	4	0	1.28	1.242	0.88	1.177			1.286	0.879	0.539092	0.542935	0.681966	0.690357			0.0506113	0.103033	9866.04	10170	12628.2	6933.42	7875.76	5890.37				1771.52	2590.37	2277.68	3.99	18.28	0.73	19.56	57.19
High	Master Protein	Q52LJ0	Protein FAM98B OS=Homo sapiens GN=FAM98B PE=1 SV=1	0	FALSE	14.793	12	4	16	4	330	37.2	6.29	54.75	4	0	1.123	1.195	1.036	1.094	1.054	1.109	0.781	0.926	0.762039	0.379094	0.967333	0.734138	0.979288	0.947628	0.0290639	0.348434	28276.7	26565.3	31755.4	48816.4	47138.4	44613.6	4663.97	4428.91	4913.52	4854.1	4094.16	3790.85	29.34	11.82	10.18	11.44	6.95
High	Master Protein	P20340	Ras-related protein Rab-6A OS=Homo sapiens GN=RAB6A PE=1 SV=3	0	FALSE	14.79	22	4	12	2	208	23.6	5.54	34.7	4	1	1.064	1.085	0.928	0.899					0.935313	0.846287	0.691348	0.682148					23210	22752.4	24687.4	23576	25405.7	26234.1							12.61	26.78	7.22	5.15	3.68
High	Master Protein	P32455	Guanylate-binding protein 1 OS=Homo sapiens GN=GBP1 PE=1 SV=2	0	FALSE	14.763	8	5	11	5	592	67.9	6.32	35.21	5	0	1.05	1.093			1.04	1.107			0.889427	0.751709			0.981483	0.953082			56428	54226.8	59269.8				37361.6	35109.5	38868.3				4.36	2.21	6.15
High	Master Protein	Q01085	Nucleolysin TIAR OS=Homo sapiens GN=TIAL1 PE=1 SV=1	0	FALSE	14.74	14	5	11	2	375	41.6	7.74	29.56	5	3	1.092	1.303	1.055	1.004					0.832866	0.0912325	0.926995	0.999037					30061.8	25208.4	32841.6	25203.6	23889.1	25093.3							3.77	9.51	12.42	18.39	5.71
High	Master Protein	O95819	Mitogen-activated protein kinase kinase kinase kinase 4 OS=Homo sapiens GN=MAP4K4 PE=1 SV=2	0	FALSE	14.74	4	4	8	3	1239	142	7.46	27.85	4	1	1.217	1.285	0.846	0.895					0.226975	0.0704671	0.524177	0.824957					41097.4	38935.1	50026.4	7752.14	9162.07	8665.64							13.58	14.11	5.05	18.76	7.77
High	Master Protein	A0FGR8	Extended synaptotagmin-2 OS=Homo sapiens GN=ESYT2 PE=1 SV=1	0	FALSE	14.734	6	5	11	5	921	102.3	9.26	38.75	5	0	1.128	0.824	1.236	1.259	1.082	1.12			0.860431	0.354354	0.408217	0.394208	0.919528	0.913749			12883.8	17632.2	14533	8729.78	7063.97	6934.82	16354.5	15802.9	17697.9				18.08	10.27	9.27	32.63	6.03
High	Master Protein	Q10570	Cleavage and polyadenylation specificity factor subunit 1 OS=Homo sapiens GN=CPSF1 PE=1 SV=2	0	FALSE	14.728	4	4	8	4	1443	160.8	6.4	23.24	4	0	1.019	1.135	0.911	0.807					0.981755	0.909123	0.865396	0.624679					4205.46	3776.43	4284.92	3061.67	3358.96	3794.6							18.16	0.91	0.31	13.99	2.89
High	Master Protein	P36915	Guanine nucleotide-binding protein-like 1 OS=Homo sapiens GN=GNL1 PE=1 SV=2	0	FALSE	14.709	8	4	11	4	607	68.6	5.8	34.05	4	0	1.431	1.107	0.947	0.952					0.391866	0.94107	0.85129	0.929889					4236.17	5477.85	6062.11	11783.3	12445.9	12372.1							31.81	21.26	23.81	22.13	12.14
High	Master Protein	Q9NPD3	Exosome complex component RRP41 OS=Homo sapiens GN=EXOSC4 PE=1 SV=3	0	FALSE	14.678	18	3	6	3	245	26.4	6.52	17.62	3	0			1.053	0.784							0.930698	0.300343								7976.59	7571.81	10167.8										23.9	36.08
High	Master Protein	Q9Y570	Protein phosphatase methylesterase 1 OS=Homo sapiens GN=PPME1 PE=1 SV=3	0	FALSE	14.669	19	5	10	5	386	42.3	5.97	28.56	5	0	1.126	1.008	1.03	1.04					0.889317	0.979775	0.97784	0.930492					8881.13	9920.74	9996.83	23851.5	23163.6	22935.7							30	1.1	28.29	8.71	1.91
High	Master Protein	Q99543	DnaJ homolog subfamily C member 2 OS=Homo sapiens GN=DNAJC2 PE=1 SV=4	0	FALSE	14.633	12	6	15	6	621	72	8.7	39.61	6	0	1.068	1.049	1.073	0.989	1.027	1.02	1.087	1.11	0.971649	0.990612	0.870852	0.987704	0.998628	0.977781	0.774518	0.671061	6145.49	6260.47	6565.55	17511.6	16318.5	17701	14499.7	14598.3	14889.4	18318.3	17948.3	19914.7	6.57	25.31	29.93	9.73	20.23
High	Master Protein	P42766	60S ribosomal protein L35 OS=Homo sapiens GN=RPL35 PE=1 SV=2	0	FALSE	14.533	36	6	17	6	123	14.5	11.05	46.8	6	0	1.009	0.841	1.162	1.13	0.858	0.956	1.076	1.004	0.973947	0.381378	0.352224	0.370308	0.181501	0.72877	0.822535	0.739534	17483.3	20984.1	17649.3	78569.9	67587.5	69507.6	128085	114959	109880	262732	281571	282717	32.01	8.98	6.56	13.32	12.65
High	Master Protein	Q99447	Ethanolamine-phosphate cytidylyltransferase OS=Homo sapiens GN=PCYT2 PE=1 SV=1	0	FALSE	14.523	15	5	14	5	389	43.8	6.92	36.36	5	0	0.94	0.949	0.906	0.796	1.022	1.067			0.815795	0.827028	0.736587	0.346294	0.998628	0.987802			22803.5	22577.7	21429.5	9660.37	10662.8	12141.6	22964.5	21996.1	23474.6				24.51	5.83	20.4	19.83	13.53
High	Master Protein	P07339	Cathepsin D OS=Homo sapiens GN=CTSD PE=1 SV=1	0	FALSE	14.466	13	5	9	5	412	44.5	6.54	28.61	5	0	0.676	0.721	0.944	1.025					1.15808e-05	0.00230597	0.746809	0.977495					88839	83379.3	60087	41055.5	43485.6	40068.6							33.86	0.28	41.09	14.9	4.06
High	Master Protein	P82650	28S ribosomal protein S22, mitochondrial OS=Homo sapiens GN=MRPS22 PE=1 SV=1	0	FALSE	14.463	15	5	9	5	360	41.3	7.9	32.69	5	0	1.046	0.832	0.99	0.97					0.994332	0.468663	0.935466	0.919701					10128.6	12728.8	10594.5	33719.3	34066.1	34760.5							22.9	15.45	18.95	2.13	7.83
High	Master Protein	Q9NUQ8	ATP-binding cassette sub-family F member 3 OS=Homo sapiens GN=ABCF3 PE=1 SV=2	0	FALSE	14.433	10	5	7	5	709	79.7	6.34	23.96	5	0	0.588	0.708	0.918	0.773					0.000411547	0.0315997	0.760138	0.165753					23329.6	19372	13724.4	10562.6	11502.8	13661.7							64.07	85.27	17.06	3.26	20.45
[truncated: 877 more rows]
[truncated: 7 more columns]

## Sheet: Table S2
Table S2: Proteins secreted by Jurkat cells with SfA and CsA treatment
																						SfA/DMSO				CsA/DMSO
[truncated: 802 more rows]

## Sheet: Table S3
Table S3: Proteins secreted by IMR-90 cells with TGFB and SfA treatment
[truncated: 336 more rows]
