# Supplementary material for: Sanglifehrin A mitigates multiorgan fibrosis by targeting the collagen chaperone cyclophilin B
Source: JCI Insight. 2024 Jun 20;9(15):e171162. doi: 10.1172/jci.insight.171162 (PMC11383833; doi:10.1172/jci.insight.171162)
Supplement: Supporting data values [file jciinsight-9-171162-s125.xlsx]

## Sheet: Fig 1C
Lane		PPIA - CAP	PERCENT	Relative	Relative ratio	PPIA - LOAD	PERCENT	Relative	PPIB - CAP	PERCENT	Relative	Relative ratio	PPIB - LOAD	PERCENT	Relative
1	J - mini	529.749	2.216	1		10685.3	17.532	1	62.849	0.69	1		7030.83	33.64	1
2	J - pSfA1	3643.88	15.246	6.9	2.5	11262.2	18.478	1.1	3980.15	43.725	63.3	6.4	2750.45	13.16	0.4
3	J - pSfA1 - SfA	1440.2	6.026	2.7		13394.1	21.976	1.3	621.113	6.823	9.9		4524.1	21.646	0.6
4	J - pSfA2	16950.6	70.92	32	12.7	13041.2	21.397	1.2	3419.25	37.563	54.4	3.4	3210.98	15.363	0.5
5	J - pSfA2 - SfA	1336.71	5.593	2.5		12566	20.617	1.2	1019.41	11.199	16.2		3383.86	16.191	0.5
6	K - mini	1649.83	7.569	1		9352.87	24.216	1	1371	12.254	1		6762.88	16.202	1
7	K - pSfA1	4631.93	21.25	2.8	4.3	7673.75	19.868	0.8	2930.1	26.189	2.1	2.2	9496.66	22.752	1.4
8	K - pSfA1 - SfA	1084.01	4.973	0.7		7603.68	19.687	0.8	1339.79	11.975	1		8457.05	20.261	1.3
9	K - pSfA2	13424	61.585	8.1	13.3	7398.73	19.156	0.8	4836.64	43.229	3.5	6.8	8988.25	21.534	1.3
10	K - pSfA2 - SfA	1007.72	4.623	0.6		6593.92	17.073	0.7	710.82	6.353	0.5		8035.05	19.25	1.2
							RATIO							RATIO
							0.126397							0.0205113
							0.825089							3.32257
							0.274208							0.315208
							3.31448							2.44503
							0.271281							0.691681
							0.312562							0.756326
							1.06956							1.15106
							0.252603							0.591037
							3.21492							2.00748
							0.270778							0.330026

## Sheet: Fig 3D
Control	TGF-β1	1uM SFA	3 uM SFA	5 uM SFA
1	1.61604	1.13509	1.05214	0.550761
0.92938	1.63611	1.48097	1.15423	0.749362
1.07062	1.95564	1.33711	1.45007	0.857327

## Sheet: Fig 3E
Control	TGFb	TGFb +1 μM	TGFb + 3 μM	TGFb +5 μM	TGFb +1 μM	TGFb + 3 μM	TGFb +5 μM	TGFb +1 μM
101	256	111	118	114	127	141	132	108
95	280	117	121	104	125	125	110	108
88	247	122	125	108	136	116	115	101

## Sheet: Fig 3F
Control	TGF-β1	1uM SFA	3 uM SFA	5 uM SFA
1	1.61604	1.13509	1.05214	0.550761
0.92938	1.63611	1.48097	1.15423	0.749362
1.07062	1.95564	1.33711	1.45007	0.857327

## Sheet: Fig 3G
Control	TGF-β1	TGF-β1 + 1 μΜ SfA	3 μΜ SfA	5 μΜ SfA
5.81	11.21	6.94	7.6	7.75
4.47	10.26	6.21	5.96	7.27
3.68	9.61	7.76	7.52	8.73

## Sheet: Fig 3I–J
Control	TGF-β1	TGF-β1 + SfA (1 μM)	TGF-β1 + SfA (3 μM)	TGF-β1 + SfA (5 μM)
1	2.25	2.64	2.72	2.4
1	2.45	2.51	2.61	2.48
1	2.51	2.52	2.43	2.66
Control	TGF-β1	TGF-β1 + SfA (1 μM)	TGF-β1 + SfA (3 μM)	TGF-β1 + SfA (5 μM)
1	5.18	5.67	5.27	6.15
1	5.62	5.32	5.8	4.56
1	5.33	5.37	6.52	5.89

## Sheet: Fig 3K
	Lane #	GAPDH-AREA
	1	7103.66
	2	7690.2
	3	7534.39
	4	6262.07
	5	6322.46
	6	6221.97
		p-FAK	Ratio	Relative Ratio
	1	4587.08	0.645735	1
	2	5953.05	0.77411	1.1988
	3	9485.69	1.25899	1.94969
	4	9401.74	1.50138	2.32507
	5	8173.28	1.29274	2.00196
	6	9480.57	1.52372	2.35967
		FAK	Ratio	Relative Ratio
	1	4541.74	0.639352	1
	2	6566.4	0.853866	1.33552
	3	7582.05	1.00633	1.57398
	4	7940.54	1.26804	1.98331
	5	5498.35	0.869653	1.36021
	6	5283.64	0.84919	1.3282
		SMAD	Ratio	Relative Ratio
	1	4001.5	0.563301	1
	2	5831.52	0.758306	1.34618
	3	6221.33	0.825724	1.46587
	4	7913.45	1.26371	2.2434
	5	9113.57	1.44146	2.55895
	6	6277.38	1.0089	1.79106
		pSMAD	Ratio	Relative Ratio
	1	182.192	0.0256476
	2	286.485	0.0372533
	3	7440.55	0.987545	1
	4	8515.08	1.35979	1.37694
	5	15311.7	2.42179	2.45234
	6	13160.3	2.11513	2.1418
		aSMA	Ratio	Relative Ratio
	1	4420.2	0.622243	1
	2	5297.18	0.688822	1.107
	3	11149.6	1.47983	2.37822
	4	10699.6	1.70864	2.74593
	5	9998.95	1.5815	2.54161
	6	8796.17	1.41373	2.27198
		PPIB	Ratio	Relative Ratio
	1	6774.2	0.953622	1
	2	6604.86	0.858868	0.900638
	3	8916.1	1.18339	1.24094
	4	7881.93	1.25868	1.31989
	5	4675.03	0.739433	0.775394
	6	2199.01	0.353427	0.370615

## Sheet: Fig 3L
Untreated	1 μM	3 μM	5 μM	1 μM	3 μM	5 μM	1 μM	3 μM	5 μM
100	100	98	100	101	98	99	80	56	21
100	103	102	104	100	97	102	85	61	25
100	101	100	101	100	100	102	87	55	25

## Sheet: Fig 4C
Con	SfA	Bleo	Bleo+SfA
222	215	419	251
241	221	488	315
205	209	419	266
225	198	498	268
215	228	511	298
219	218	415	325

## Sheet: Fig 4D
Con	SfA	Bleo	Bleo+SfA
238	244	501	378
248	200	517	280
222	198	448	344
201	211	411	300
205	204	387	287
241	237	480	315

[truncated: 23 more sheets: Fig 4E, Fig 5C, Fig 5D, Fig 5E, Fig 5F, Fig 5H, Fig 5I, Fig 5J, Fig 6D, Fig 6E, Fig 6F, Fig 6G, Fig 6H, Fig 6J, Fig 6I, Fig 6K, SuppFig2, SuppFig3, SuppFig6C, SuppFig7CD …]
